# Supplementary material for: Prevalence, risk factors and health outcomes associated with polypharmacy among urban community-dwelling older adults in multi-ethnic Malaysia
Source: PLoS One. 2017 Mar 8;12(3):e0173466. doi: 10.1371/journal.pone.0173466 (PMC5342241; doi:10.1371/journal.pone.0173466)
Supplement: S3 File — (XLS) [file pone.0173466.s003.xls]

## Sheet: Sheet1
polypharmacy	exclude	MTAG	age	age_cat5	gender	ethnicity	education3	work	Payfree	pay_self	pay_relatives	pay_employer	pay_welfare	pay_ngo	pay_insurance	rowsum	cardio2	endocrine	musculoskeletal	urology	eye	respiratory	cancer	digestive	CKD_fail	neurologic	psychiatry	fall	katz	iadl	pid	ddi	smoke	alcohol	morethan1comorb	supplement_num	totalCASP12	visited_healthcare_num_test	drug_num2	med_num	health_problem	PID_num	DDI_num
0		ME00046	59	1	0	1	1	1	0	1	0	0	0	0	0	1	1	0	0	0	0	0	0	0	0	0	0	0	0	0	0	0	1	0	1	0	17	2	1	1	2	0	0
1		ME00059	61	2	0	1	3	1	0	1	0	0	0	0	0	1	1	0	1	1	0	0	0	0	0	0	0	0	0	0	1	0	0	1	1	2	32	3	3	5	4	1	0
0		ME00062	69	3	0	1	3	0	0	1	0	0	0	0	0	1	0	1	0	0	0	0	0	0	0	0	0	0	0	0	0	0	0	0	0	4	33	1	0	4	1	0	0
0		ME00063	76	5	0	1	3	0	0	1	0	0	0	0	0	1	1	1	0	0		0		0		0	0		0	0	0	0	2	0	1	0	36	2	1	1	2	0	0
1		ME00065	59	1	1	1	3	1	0	1	0	0	0	0	0	1	1	0	1	0	0	0	0	0	0	0	0	1	0	0	1	0	0	0	1	1	25	2	4	5	3	1	0
1		ME00073	57	1	0	1	3	1	0	1	0	0	0	0	0	1	1	0	0	0	0	1	0	0	0	0	0	0	0	0	0	0	0	0	1	10	31	1	0	10	3	0	0
0		ME00088	58	1	1	1	3	0	0	0	0	0	1	0	0	1	1	0	0	0	0	0	0	0	0	0	0	0	0	0	0	0	0	0	1	0	28	2	1	1	2	0	0
0		ME00097	56	1	1	1	3	0	0	1	0	0	0	0	0	1	0	1	0	0	0	0	1	0	0	0	0	0	0	0	0	0	0	1	1	3	23	5	0	3	2	0	0
0		ME00151	58	1	0	1	1	1	0	1	0	0	0	0	0		1	0	0	0	0	0	0	0	0	0	0	0	0	0	0	0	0	1	1	1	31	0	0	1	2	0	0
0		ME00162	72	4	0	1	2	0	0	0	0	0	1	0	0	1	1	0	0	0	1	0	0	0	0	0	0	0	0	1	0	0	0	0	1	2	19	3	1	3	3	0	0
1		ME00196	56	1	1	1	2	1	0	1	0	0	0	0	0	1	0	1	0	1	0	0	1	0	0	0	0	0	0	0	0	0	0	1	1	3	27	2	2	5	3	0	0
0		ME00203	60	2	1	1	3	0	0	1	0	0	0	0	0		0	0	0	0	0	0	1	0		0	0	0	0	0	0	0		1	0	1	35	0	0	1	1	0	0
0		ME00285	58	1	1	1	2	0	0	0	0	0	0	0	0		0	0	0	1	0	0	1	0	0	0	0	0	0	0	1	0	0	1	1	2	31	0	1	3	2	1	0
0		ME00294	60	2	1	1	2	0	0	1	0	0	0	0	0	1	1	0	0	0	0	0	0	0	0	0	0	0	0	0	0	0	0	1	1	2	32	12	2	4	2	0	0
0		ME00300	68	3	1	1	2	0	0	0	0	1	0	0	0	1	1	0	0	0	0	0	0	0	0	0	0	0	0	0	0	0	0	0	0	2	36	1	0	2	1	0	0
1		ME00314	57	1	1	1	2	1	0	1	0	0	0	0	0	1	1	0	1	0	0	0	0	0	0	0	0	1	0	0	1	0	0	0	1	4	24	3	2	6	3	2	0
0		ME00418	57	1	1	1	3	1	0	0	0	1	0	0	0	1	1	0	1	0	1	0	0	0	0	0	0	0	0	0	1	0	0	1	1	1	30	1	1	2	3	1	0
0		ME00432	58	1	1	1	1	1	0	1	0	0	0	0	0	1	1	0	0	0		0	0	0	0	0	0	0	0	0	0	0	0	0	0	0	30	12	1	1	1	0	0
0		ME00478	60	2	1	1	2	0	0	1	0	0	0	0	0	1	1	0	1	0	1	0	0	0	0	0	0	1	0	0	0	0	0	0	1	0	32	4	1	1	3	0	0
1		ME00569	58	1	1	1	3	1	0	1	0	0	0	0	0	1	0	0	0	0	0	0	0	0	0	0	0	0	0	0	0	0	0	0	0	9	35	1	0	9	0	0	0
0		ME00582	66	3	1	1	2	0	0	0	1	0	0	0	0	1	1	0	0	1	0	0	1	0	0	0	0	0	0	1	0	0	0	1	1	2	20	8	1	3	3	0	0
1		ME00594	59	1	1	1	3	0	0	1	0	0	0	0	0	1	1	0	0	0	0	0	0	0	0	0	0	0	0	0	0	0	0	1	0	4	26	4	1	5	1	0	0
0		ME00672	56	1	1	1	1	0	0	0	1	0	0	0	0	1	0	0	1	0	0	0	0	0	0	0	0	1	0	0	0	0	0	1	1	2	31	4	0	2	2	0	0
0		ME00684	57	1	0	1	3	1	0	1	0	0	0	0	0		0	0	0	0	0	0	0	0	0	0	0	0	0	0	0	0	0	1	0	2	36	0	0	2	0	0	0
0		ME00724	64	2	0	1	2	0	0	1	0	0	0	0	0	1	0	0	0	0		1	0	0	0	0	0	0	0	1	0	0	2	0	0	0	13	4	2	2	1	0	0
1		ME00726	63	2	1	1	2	0	0	1	0	0	0	0	0	1	1	0	0	0		0	0	0	0	0	0	0	0	1	0	0	0	0	1	3	30	1	2	5	2	0	0
1		ME00749	63	2	1	1	3	0	0	1	0	0	0	0	0	1	1	0	0	0	0	0	0	0	0	0	0	1	0	0	0	0	0	0	1	3	35	1	3	6	2	0	0
0		ME00764	65	3	0	1	2	1	0	0	0	0	0	0	1	1	1	0	0	0	0	0	0	0	0	0	0	1	0	0	0	0	0	1	0	3	30	1	0	3	1	0	0
0		ME00785	65	3	0	1	3	1	0	1	0	0	0	0	0	1	1	0	1	0	0	0	0	0	0	0	0	0	0	0	0	0	1	0	1	1	23	1	2	3	2	0	0
1		ME00815	63	2	1	1	1	0	1	0	0	0	0	0	0	0	1	1	0	0	0	0	1	0		0	0	0	0	0	1	0	0		1	2	33	4	3	5	3	1	0
0		ME00819	62	2	1	1	3	0	0	1	0	0	0	0	0	1	0	0	0	0	0	0	1	0	0	0	0	1	0	0	0	0	0	1	0	1	25	3	0	1	1	0	0
1		ME00834	61	2	1	1	2	1	0	0	0	0	0	0	0		1	0	0	0	1	0	0	0		0	0	0	0	0	0	0	0	0	1	3	17	0	2	5	3	0	0
1		ME00835	64	2	0	2	3	1	0	1	0	0	0	0	0	1	1	0	1	0	0	0	0	0	0	0	0	0	0	0	0	0	1	1	1	1	31	1	4	5	3	0	0
1		ME00844	61	2	0	1	2	0	0	1	0	0	0	0	0	1	1	0	1	0	0	0	0	0	0	0	0	0	0	0	0	1	0	1	1	0	30	2	5	5	4	0	2
0		ME00849	77	5	1	1	2	0	0	1	0	0	0	0	0	1	0	0	0	0	0	0	0	0	0	0	0	0	0	0	0	0	0	0	0	1	29	1	1	2	0	0	0
0		ME00892	63	2	1	1	2	1	0	1	0	0	0	0	0	1	0	0	1	1	0	0	0	0	0	0	0	1	0	0	0	0	0	0	1	2	22	26	0	2	2	0	0
0		ME00898	65	3	1	1	3	0	0	0	0	1	0	0	0	1	1	0	1	0	0	0	0	0	0	0	0	1	0	0	0	0	0	0	1	3	32	6	1	4	2	0	0
1		ME00919	71	4	0	1	3	0	0	1	0	0	0	0	0	1	1	1	1	1	1	0	1	0	0	0	0	0	0	0	0	0	0	1	1	11	25	2	2	13	10	0	0
1		ME00925	65	3	0	1	2	0	0	0	0	1	0	0	0	1	1	1	0	0	0	0	0	0	0	0	0	0	0	1	1	1	2	1	1	0	35	3	5	5	3	2	1
0		ME00982	65	3	1	1	1	0	0	1	0	0	0	0	0	1	1	0	0	0	0	0	0	0	0	0	0	0	0	0	1	0	0	0	1	0	32	1	2	2	2	1	0
0		ME00992	73	4	1	1	2	0	0	0	0	1	0	0	0	1	0	0	1	0	0	0	0	0	0	0	0	0	0	0	0	0	0	0	0	4	34	2	0	4	1	0	0
0		ME01086	61	2	0	1	3	0	0								1	0	0	0	0	0	0	0	0	0	0	0	0	1	0	0	2	0	0	2	27	0	0	2	1	0	0
1		ME01104	64	2	0	1	3	0	0	1	0	0	0	0	0	1	0	0	0	0	0	0	0	0	0	0	0	0	0	0	0	0	0	0	0	5	28	5	0	5	0	0	0
0		ME01106	62	2	1	1	2	0	0	0	0	0	0	0	0		0	0	0	0	0	0	0	0	0	0	0	0	0	0	0	0	1	0	0	2	21	0	0	2	0	0	0
0		ME01111	61	2	1	1	2	0	0	1	0	0	0	0	0	1	1	0	1	0	0	0	0	0	0	0	1	0	0	0	1	0	0	1	1	0	18	1	2	2	4	1	0
0		ME01115	58	1	1	1	2	1	0	1	0	0	0	0	0	1	1	0	0	0	0	0	1	0	0	0	0	0	0	0	0	0	0	1	1	2	30	4	1	3	2	0	0
0		ME01121	66	3	1	1	2	0	0	1	0	0	0	0	0	1	1	0	1	1	0	0	1	0	0	0	0	0	0	0	0	0	0	1	1	1	17		2	3	5	0	0
1		ME01149	65	3	0	1	3	1	0	0	0	1	0	0	0	1	1	0	0	0	1	0	0	0	0	0	0	0	0	0	0	0	0	1	1	6	31	2	3	9	3	0	0
0		ME01150	61	2	1	1	1	1	0	1	0	0	0	0	0	1	1	1	1	1	0	0	0	0	0	0	0	0	0	0	0	0	0	0	1	1	33	4	2	3	4	0	0
0		ME01167	65	3	0	3	2	1	0	0	0	0	0	0	1	1	1	0	0	1	0	0	0	0	0	0	0	0	0	0	1	0	1	0	1	0	25	3	2	2	3	1	0
0		ME01177	63	2	1	1	3	1	0	1	0	0	0	0	0	1	1	1	0	0	0	0	0	0	0	0	0	0	0	0	0	0	0	0	1	0	34	3	2	2	2	0	0
0		ME01187	69	3	1	1	2	0	0	1	0	0	0	0	0	1	1	0	0	0	1	0		0	0	0	0	0	0	0	0	0	0	1	1	1	13	5	1	2	2	0	0
1		ME01202	62	2	1	1	2	0	0	1	0	0	0	0	0	1	1	1	0	0	0	0	0	0	0	0	0	0	0	0	0	0	2	0	1	3	34	4	2	5	2	0	0
0		ME01204	65	3	0	1	3	0	0	1	0	0	0	0	0	1	0	0	0	0	0	0	0	0	0	0	0	0	0	0	0	0	0	1	0	2	29	1	0	2	0	0	0
0		ME01211	62	2	0	1	2	1	0	0	0	0	0	0	1	1	0	0	0	0	0	0	0	0	0	0	0	0	0	0	0	0	2	1	0	1	27	1	0	1	0	0	0
0		ME01240	64	2	0	2	2	0	0	0	0	0	1	0	0	1	0	0	0	0	1	0		0		0	0	0	0	0	0	0	0	1	0	1	29	5	0	1	1	0	0
0		ME01245	61	2	1	1	2	0	0	0	0	0	0	0	0		0	0	0	0	0	0	0	0	0	0	0	0	0	0	0	0	0	0	0	4	30	0	0	4	0	0	0
1		ME01259	61	2	1	1	3	0	0	1	0	0	0	0	0	1	1	0	0	0	0	0	0	0	0	1	0	0	0	0	1	1	0	0	1	0	16	6	5	5	3	1	1
0		ME01280	61	2	1	1	2	1	0	1	0	0	0	0	0	1	1	0	0	0	0	0	0	0	0	0	0	0	0	0	0	0	0	0	0	0	34	3	1	1	1	0	0
1		ME01283	65	3	0	1	3	1	0	0	0	1	0	0	0	1	1	1	0	0	0	0	0	0	0	0	0	0	0	0	1	0	0	1	1	5	32	3	3	8	3	1	0
0		ME01296	67	3	1	1	2	1	0	1	0	0	0	0	0	1	0	0	0	0	0	0	0	0	0	0	0	1	0	0	0	0	0	1	0	3	28	2	0	3	0	0	0
0		ME01315	64	2	1	1	3	1	0	0	0	1	0	0	0	1	1	0	0	0	0	0	0	0	0	0	0	0	0	0	0	0	0	0	0	0	29	2	1	1	1	0	0
0		ME01322	70	4	1	1	3	0	0	0	0	1	0	0	0	1	1	0	0	0	0	0	1	0	0	0	0	1	0	0	0	0		1	1	0	26	15	2	2	3	0	0
1		ME01325	69	3	1	1	1	0	1	0	0	0	0	0	0	0	1	1	0	1	0	0	0	0	0	0	0	0	0	0	1	0	1	0	1	0	24	13	6	6	4	3	0
0		ME01329	62	2	1	1	3	0	0	0	1	0	0	0	0	1	1	0	0	0	0	0	0	0	0	0	0	1	0	0	1	1	0	0	0	0	30	6	2	2	1	1	1
1		ME01349	65	3	1	2	3	0	0	0	0	0	1	0	0	1	0	0	0	0	1	0	0	0	0	0	0	1	0	0	0	0	1	0	0	6	26	1	0	6	1	0	0
1		ME01369	65	3	0	1	3	1	0	1	0	0	0	0	0	1	1	0	0	0	0	0	0	0	0	0	0	0	0	0	1	1	0	2	0	1	29	16	4	5	1	1	1
1		ME01371	61	2	1	1	2	1	0	0	0	0	1	0	0	1	1	0	1	1	0	1	0	0	0	0	0	1	0	0	0	1	0	0	1	3	19	4	5	8	7	0	1
0		ME01372	63	2	0	1	3	1	0	0	0	1	0	0	0	1	1	0	0	0	1	0	0	0	0	0	0	0	0	0	0	0	0	1	1	3	29	8	1	4	2	0	0
0		ME01378	61	2	1	1	1	0	0	0	0	0	0	0	1	1	1	0	0	1	0	0	0	0	0	0	0	1	0	1	0	1	1	1	1	0	20	4	3	3	4	0	1
1		ME01381	76	5	0	1	1	0	0	0	0	0	1	0	0	1	1	1	0	0	0	0	0	0	0	0	0	0	0	0	1	1	1	0	1	0	27	3	5	5	3	1	1
1		ME01382	64	2	0	1	3	0	0	1	0	0	0	0	0	1	1	0	1	0	0	0	0	0	0	0	0	0	0	0	1	0	0	1	1	5	29	3	2	7	2	2	0
0		ME01390	63	2	1	1	2	0	0	1	0	0	0	0	0	1	1	0	0	0	1	0	0	0	0	0	0	0	0	0	0	0	0	0	1	1	28	2	1	2	2	0	0
0		ME01391	62	2	1	1	1	0	0	1	0	0	0	0	0		0	0	0	0	0	0	0	0	0	0	0	0	0		0	0	0	0	0	1	33	0	0	1	0	0	0
0		ME01399	64	2	0	1	1	0	0	0	0	0	0	0	0		0	0	0	0	0	0	0	0	0	0	0	1	1	1	1	0	0	0	0	0	18	0	2	2	0	1	0
0		ME01401	66	3	1	1	1	0	0	1	0	0	0	0	0		1	1	0	0	0	0	0	0	0	0	0	0	0	0	1	0	0	0	1	0	19	0	2	2	2	1	0
0		ME01425	60	2	1	1	1	1	0	0	0	0	1	0	0	1	1	1	0	0	0	1	0	0	0	0	0	0	0	0	1	0	0	0	1	0	27	3	1	1	3	1	0
0		ME01426	66	3	0	1	2	1	0	1	0	0	0	0	0	1	0	0	0	0	0	0	0	0	0	0	0	0	0	0	0	0	2	1	0	2	31	1	0	2	0	0	0
0		ME01428	66	3	1	1	3	0	0	0	0	0	1	0	0		1	0	1	0	0	0	1	0	0	0	0	1	0	0	0	0	0	2	1	2	35	0	0	2	4	0	0
1		ME01460	68	3	0	1	2	0	1	0	0	0	0	0	0	0	1	0	1	1	0	0	1	0	0	0	0	1	0	0	1	0	0	0	1	2	26	8	5	7	5	1	0
0		ME01462	67	3	1	1	3	0	0	1	0	0	0	0	0	1	0	0	1	0	0	0	0	0	0	0	0	0	0	0	0	0	0	0	0	1	31	1	0	1	1	0	0
1		ME01490	66	3	0	1	2	1	0	0	1	0	0	0	0	1	1	1	0	0	0	0	0	0	0	0	0	0	0	0	1	1	2	0	1	0	32	2	9	9	2	2	1
1		ME01502	65	3	0	1	1	0	0	0	1	0	0	0	0	1	1	0	1	1	0	0	0	0	0	0	0	0	0	0	1	1	0	0	1	1	17	11	6	7	5	2	1
0		ME01536	63	2	0	1	3	0	0	1	0	0	0	0	0		1	0	0	0	0	0	0	0	0	0	0	0	0	0	0	0	0	1	0	1	32	0	1	2	1	0	0
1		ME01538	69	3	1	1	2	0	0	0	0	0	1	0	0	1	1	0	1	1	0	0	0	0	0	0	0	0	0	0	1	0	0	0	1	3	31	1	2	5	3	1	0
1		ME01566	66	3	0	1	3	0	0	1	0	0	0	0	0	1	1	0	1	0	0	0	0	0	0	0	0	0	0	0	0	0	2	1	1	2	31	7	3	5	3	0	0
1		ME01569	68	3	1	1	3	0	0	0	0	1	0	0	0		1	0	0	1	1	0	1	0	0	0	0	0	0	0	0	1	0	0	1	1	25		4	5	5	0	1
1		ME01607	69	3	0	1	2	0	0	1	0	0	0	0	0	1	1	1	0	1	1	0	0	0	0	0	0	1	0	1	1	0	2	2	1	0	23	50	8	8	6	1	0
0		ME01614	66	3	1	1	3	1	0	1	0	0	0	0	0	1	1	0	1	0	0	0	0	0	0	0	0	0	0	0	0	0	0	0	1	1	25	1	0	1	2	0	0
0		ME01630	70	4	1	1	2	0	0	1	0	0	0	0	0	1	1	0	0	0	1	0	0	0	0	0	0	0	0	0	1	1	0	0	1	1	29	2	3	4	3	1	1
0		ME01640	67	3	1	1	1	0	0	1	0	0	0	0	0	1	1	0	0	0	0	0	0	0	0	0	0	0	0	0	0	0	0	0	0	0	35	2	1	1	1	0	0
0		ME01650	68	3	1	1	2	0	1							0	1	1	0	0		0	0	0	0	0	0	0	0	0	0	0	0	1	1	1	22		1	2	3	0	0
0		ME01664	74	4	1	1	1	0	0	0	0	1	1	0	0	2	1	0	0	0	1	0	0	0	0	0	0	1	0	1	0	0	0	0	1	0	10	6	2	2	3	0	0
0		ME01667	70	4	0	1	3	0	0	0	0	1	0	0	0	1	1	0	0	0	0	0	0	0	0	0	0	0	0	0	0	1	0	0	1	0	32	2	3	3	2	0	1
1		ME01691	60	2	1	2	3	0	0	1	0	0	0	0	0	1	1	1	0	0	0	0	1	0	1	0	0	0	0	0	0	0	0	1	1	3	34	13	4	7	5	0	0
0		ME01723	68	3	1	1	1	0	0	1	0	0	1	0	0	2	1	1	0	0	0	0	0	0	0	0	0	0	0	0	0	0	0	0	1	0	33	5	2	2	3	0	0
0		ME01736	67	3	1	1	2	0	0	1	0	0	0	0	0	1	1	1	0	0	0	0	0	0	0	0	0	0	0	0	1	0	0	0	1	0	26	3	4	4	3	1	0
1		ME01746	66	3	0	1	3	0	0	0	0	0	1	0	0	1	1	0	0	0	0	0	0	0	0	0	0	0	0	0	0	1	0	1	1	2	28	2	4	6	4	0	2
1		ME01750	66	3	0	1	2	0	0	1	0	0	0	0	0	1	1	1	0	0	0	0	0	0	0	0	0	0	0	0	0	0	0	0	1	2	24	4	4	6	3	0	0
0		ME01804	70	4	0	1	3	0	0	1	1	0	0	0	0	2	0	0	0	1	0	0	1	0	0	0	0	0	0	0	0	0	2	1	1	1	28	1	0	1	2	0	0
0		ME01807	70	4	1	1	1	0	0	0	1	0	0	0	0	1	1	1	1	0	0	0	0	0	0	0	0	1	0	1	0	0	0	0	1	0	30	5	2	2	4	0	0
1		ME01824	75	5	0	1	3	0	0	0	0	0	1	0	0	1	0	0	1	0	1	0	0	0	0	0	0	0	0	0	1	0	0	0	1	2	27	4	3	5	2	1	0
1		ME01857	66	3	1	1	1	0	0	1	0	0	1	0	0	2	1	1	1	0	1	0	0	1	0	0	0	1	0	1	0	0	0	0	1	0	19	6	6	6	7	0	0
0		ME01901	66	3	1	1	3	0	0	0	1	0	0	0	0	1	1	1	0	1	0	0	0	0	0	0	0	0	0	0	0	0	0	0	1	1	26	5	3	4	4	0	0
1		ME01903	66	3	1	1	3	0	0	1	0	0	0	0	0	1	1	0	1	0	0	0	0	0	0	0	0	0	0	0	0	0	0	0	1	4	33	1	1	5	2	0	0
1		ME01950	70	4	1	1	2	0	0	1	0	0	0	0	0	1	1	0	0	0	0	0	0	0	0	0	0	0	0	0	1	0	2	0	0	3	27	3	2	5	1	1	0
1		ME01955	63	2	1	1	3	1	0	1	0	0	0	0	0	1	0	0	0	1	0	0	0	0	0	0	0	0	0	0	1	0	0	1	0	7	30	14	1	8	1	1	0
0		ME01956	68	3	0	1	3	0	0	1	0	0	0	0	0	1	1	0	0	0	0	0	0	1	0	0	0	0	0	0	1	0	2	0	1	0	27	4	1	1	3	1	0
0		ME01976	67	3	1	1	2	0	0	0	0	1	0	0	0		1	0	0	1	0	0	0	0	0	0	0	1	0	0	0	0	0	1	1	0	29	0	1	1	3	0	0
1		ME01986	69	3	1	1	3	0	0	1	0	0	0	0	0	1	1	0	0	0	0	0	0	1	0	0	0	0	0	0	1	0	0	1	1	3	33	4	3	6	3	1	0
1		ME01987	76	5	1	2	2	0	0	0	0	1	0	0	0	1	0	1	0	0	0	1	0	0	0	0	0	0	0	1	1	1	0	0	1	0	26	4	6	6	2	2	1
1		ME01998	67	3	1	1	1	1	1	0	0	0	0	0	0	0	1	1	0	0	0	0	0	0	0	0	0	0	0	0	0	1	0	0	1	1	26	1	7	8	3	0	1
0		ME02050	76	5	1	1	2	0	0	1	0	0	0	0	0	1	1	0	0	0	0	0	0	0	0	0	0	0	0	0	0	0	0	0	0	2	27	4	1	3	1	0	0
1		ME02100	68	3	1	1	2	0	0								1	0	1	0	1	0	0	0	0	0	0	0	0	0	1	0	2	0	1	7	30	0	1	8	3	1	0
0		ME02104	72	4	0	1	1	0	0	1	0	0	0	0	0	1	1	0	0	0	0	0	0	1	0	0	0	0	0	0	1	0	0	0	1	0	27	3	4	4	4	1	0
0		ME02108	72	4	1	1	1	0	0	1	0	0	0	0	0	1	1	0	1	0	0	0	0	0	0	0	0	0	0	0	0	0	0	0	1	2	23	1	0	2	2	0	0
1		ME02128	74	4	0	1	2	0	0	1	0	0	0	0	0	1	1	0	1	0	0	0	0	0	0	0	0	0	0	0	1	0	0	0	1	7	28	1	5	12	3	1	0
0		ME02138	73	4	0	1	3	0	0	1	0	0	0	0	0	1	1	0	1	0	1	0	0	0	0	0	0	0	0	0	1	0	0	1	1	0	24	4	4	4	4	1	0
0		ME02140	71	4	0	1	1	1	1							0	1	0	1	0	0	0	0	0	0	0	0	0	0	0	1	0	0	0	1	0	29		3	3	3	1	0
0		ME02150	74	4	0	1	2	0	0	1	0	0	0	0	0	1	1	0	0	0	1	1	0	0	0	0	0	0	0	0	0	0	2	1	1	0	24	1	1	1	4	0	0
1		ME02153	73	4	1	1	2	0	0	0	0	0	1	0	0	1	1	1	0	1	1	0	0	0	0	0	0	0	0	0	0	0	0	0	1	0	26	6	6	6	5	0	0
0		ME02160	74	4	0	1	3	1	0	0	0	0	0	0	0		0	0	0	0	0	0	0	0	0	0	0	0	0	0	0	0	2	0	0	1	36	0	0	1	0	0	0
0		ME02176	74	4	1	1	3	0	0	1	0	0	0	0	0	1	1	0	0	0	0	0	0	0	0	0	0	0	0	0	0	1	0	0	1	0	30	2	2	2	2	0	1
1		ME02193	73	4	0	1	3	1	0	1	0	0	0	0	0	1	1	0	0	0	0	0	0	0	0	0	0	0	0	0	0	1	2	0	1	4	25	3	8	12	2	0	3
0		ME02211	73	4	1	1	2	0	0	0	0	0	1	0	0	1	1	0	0	0	0	0	0	0	0	0	0	0	0	0	0	1	0	1	1	2	29	3	2	4	2	0	1
0		ME02219	73	4	0	1	2	0	0	0	0	1	0	0	0		1	0	1	0	0	0	0	0	0	0	0	0	0	0	0	1	0	0	1	2	30	0	2	4	4	0	1
0		ME02225	75	5	0	1	1	0	0	1	0	0	0	0	0	1	1	0	0	0	0	0	0	0	0	0	0	0	0	0	0	0	2	2	0	0	24	4	1	1	1	0	0
1		ME02234	75	5	0	1	2	0	0	1	0	0	0	0	0	1	1	1	0	1	0	0	0	0	0	0	0	0	0	0	1	0	0	1	1	0	27	5	7	7	4	2	0
0		ME02288	73	4	0	1	2	0	0	1	0	0	0	0	0	1	1	0	0	0	0	0	0	0	0	0	0	0	0	0	0	0	0	0	0	0	32	1	1	1	1	0	0
0		ME02296	72	4	0	1	2	0	0	1	0	0	0	0	0	1	1	0	1	0	1	0	1	0	0	0	0	0	0	0	0	1	0	0	1	0	29	5	3	3	5	0	1
0		ME02323	71	4	0	1	3	0	0	0	0	0	0	0	0		0	0	0	1	0	0	0	0	0	1	0	0	0	0	0	0	0	0	1	0	25	0	2	2	2	0	0
1		ME02325	71	4	0	1	3	0	0	1	0	0	0	0	0	1	0	0	0	1	0	0	0	0	0	1	0	0	0	0	0	0	0	0	1	5	22	5	1	6	2	0	0
0		ME02331	74	4	1	1	2	0	0	0	0	0	0	0	0		1	0	0	0	1	0	0	0	0	0	0	0	0	0	0	0	0	1	1	3	33	0	0	3	2	0	0
0		ME02341	74	4	1	1	2	0	0	1	0	0	0	0	0	1	0	0	1	1		0	0	0	0	0	0	0	0	0	0	0	0	0	1	2	34	4	0	2	2	0	0
0		ME02351	63	2	0	1	2	1	0	1	0	0	0	0	0	1	1	0	0	1	0	0	0	0	0	0	0	0	0	0	0	0	1	1	1	2	22	2	1	3	2	0	0
1		ME02363	72	4	0	1	3	0	0	0	0	1	0	0	0	1	1	0	0	1	0	0	0	1	0	0	0	0	0	0	0	1	0	1	1	1	27	5	4	5	7	0	1
1		ME02367	75	5	0	1	2	0	0	1	0	0	0	0	0	1	1	1	0	1	1	0	0	0	0	0	0	0	0	0	0	0	1	1	1	1	36	6	4	5	5	0	0
1		ME02372	74	4	1	1	2	0	1							0	0	0	1	0	1	0	0	0	0	0	0	1	0	1	0	0	0	0	1	6	32	2	1	7	2	0	0
1		ME02377	73	4	1	1	3	0	0	1	0	0	0	0	0	1	1	0	0	0	0	0	0	0	0	0	0	0	0	1	0	0	0	0	1	4	25	1	2	6	2	0	0
1		ME02379	74	4	1	1	3	0	0	1	0	0	0	0	0	1	0	0	0	0	0	0	0	0	0	0	0	0			0	0	1	1	0	7	24	2	0	7	0	0	0
1		ME02381	76	5	0	1	1	0	0	1	0	0	0	0	0	1	1	0	0	1	0	1	0	0	0	0	0	1	0	1	0	1	2	0	1	0	26	6	5	5	5	0	1
0		ME02403	71	4	1	1	2	0	0	1	0	0	0	0	0	1	0	1	1	0	0	0	0	0	0	0	0	0	0	0	1	0	0	0	1	3	36	4	1	4	2	1	0
0		ME02416	75	5	0	1	3	1	0	1	0	0	0	0	0	1	1	1	0	0	0	0	0	0	0	0	0	0	0	0	0	0	2	2	1	0	26	4	4	4	3	0	0
0		ME02423	72	4	0	1	3	1	0	1	0	0	0	0	0	1	1	0	1	0	0	0	0	0	0	0	0	0	0	0	0	0	1	1	1	0	33	3	1	1	3	0	0
1		ME02430	76	5	0	1	1	1	0	0	0	0	1	0	0	1	1	0	1	1	0	0	1	0	0	0	0	1	0	0	1	0	0	1	1	1	17	20	4	5	5	1	0
1		ME02453	74	4	1	1	2	0	0	1	0	1	0	0	0	2	1	1	1	1	0	0	0	0	0	0	0	0	0	1	1	1	0	1	1	13	23	13	5	18	5	1	1
1		ME02454	76	5	1	1	2	0	0	1	0	0	0	0	0	1	1	0	0	1	0	0	0	0	0	0	0	0	0	0	0	0	0	1	1	4	32	1	1	5	2	0	0
0		ME02455	65	3	0	1	2	0	0	1	0	0	0	0	0	1	0	0	0	0	0	0	0	0	0	0	0	0	0	0	0	0	0	0	0	1	28	1	0	1	0	0	0
1		ME02469	73	4	1	1	1	0	0	1	0	0	0	0	0	1	1	0	0	1	0	0	0	0	0	0	0	1	0	0	0	1	0	0	1	0	24	1	5	5	4	0	1
1		ME02478	72	4	1	1	2	0	0	0	1	0	0	0	0	1	1	0	0	0	0	1	0	1	0	0	0	0	0	0	1	0	0	0	1	0	33		5	5	3	1	0
1		ME02514	73	4	0	1	2	0	0	0	0	1	0	0	0	1	1	0	1	0	0	0	0	0	0	0	0	0	0	0	0	0	2	1	1	0	29	12	5	5	3	0	0
0		ME02524	71	4	1	1	2	0	0	1	0	0	0	0	0	1	1	0	0	0	0	0	0	0	0	0	0	0	0	0	0	0	0	0	1	0	22	4	3	3	2	0	0
0		ME02543	73	4	1	1	3	0	1	0	0	0	0	0	0	0	1	0	0	1		0	1	0	0	0	0	0	0	0	1	0	0	0	1	0	36	7	2	2	4	1	0
0		ME02573	73	4	1	1	1	0	0	0	0	0	1	0	0	1	1	0	0	0	0	0	0	0	0	0	0	0	0	0	0	0	0	0	1	1	28	3	2	3	2	0	0
0		ME02576	59	1	1	1	2	0	0	1	0	0	0	0	0	1	0	0	1	1	0	0	0	0	0	0	0		0	0	0	0	0	0	1	1	29	18	0	1	2	0	0
0		ME02580	74	4	0	1	3	0	0	1	0	0	0	0	0	1	1	0	0	0	0	0	0	0	0	0	0	0	0	0	0	0	0	0	1	3	25	1	1	4	2	0	0
1		ME02586	68	3	0	1	2	0	0	0	0	0	1	0	0	1	1	1	0	0	0	0	1	0	0	0	0	1	0	1	1	0	0	0	1	0	33	2	5	5	4	1	0
0		ME02588	70	4	1	1	1	0	0	1	0	0	0	0	0	1	1	0	0	1	0	1	0	0	0	0	0	0	0	0	0	0	0	0	1	1	32	4	1	2	4	0	0
0		ME02617	74	4	1	1	1	0	0	0	1	0	0	0	0	1	1	0	0	0	0	0	0	0	0	0	0	0	0	0	0	1	0	0	1	0	33	3	2	2	2	0	1
0		ME02649	72	4	1	1	1	0	0	0	1	0	0	0	0	1	0	1	0	1	0	0	0	0	0	0	0	1	0	0	0	0	0	1	1	1	29	1	0	1	2	0	0
1		ME02650	75	5	0	1	2	0	0	0	0	1	0	0	0	1	1	0	0	0	1	0	0	0	0	0	0	0	0	0	1	0	0	0	1	0	20	4	6	6	2	1	0
1		ME02653	72	4	0	1	3	0	0	1	0	0	0	0	0	1	1	0	0	0	1	0	0	0	0	0	0	0	0	0	0	1	0	0	1	3	30	1	2	5	4	0	1
0		ME02668	74	4	1	1	3	0	0	0	0	0	1	0	0	1	0	1	0	0	1	0	0	0	0	0	0	1	0	0	0	0	2	0	1	2	36	2	1	3	2	0	0
1		ME02688	74	4	1	1	1	0	0	0	0	0	1	0	0	1	1	1	1	0	1	0	0	1	0	0	0	0	1	1	0	1	0	0	1	2	5	9	6	8	6	0	1
0		ME02693	76	5	1	1	2	0	0	1	0	0	0	0	0	1	1	0	0	0	1	0	0	0	0	0	0	1	0		0	0	0	1	1	0	21	12	3	3	2	0	0
1		ME02701	74	4	0	1	3	1	1							0	1	1	0	0	0	1	0	0	0	0	0	0	0	0	1	1	2	1	1	1	32	6	5	6	3	1	1
1		ME02714	75	5	1	1	2	0	0	1	0	0	0	0	0	1	1	0	0	0	0	0	0	0	0	0	0	1	0	0	1	0	0	0	0	1	25	3	4	5	1	1	0
1		ME02717	71	4	1	1	1	0	0	1	0	0	0	0	0	1	1	0	0	0	0	0	0	0	0	0	0	0	0	0	0	0	0	0	1	3	25	2	2	5	2	0	0
0		ME02719	74	4	0	1	2	0	0	0	1	0	0	0	0	1	1	0	0	1	1	0	0	0	0	0	0	0	0	0	0	0	0	0	1	2	29	1	1	3	3	0	0
0		ME02734	75	5	1	1	2	1	0	1	0	0	0	0	0	1	1	0	1	0	0	0	0	0	0	0	0	0	0	0	0	0	0	0	1	1	33	12	2	3	3	0	0
0		ME02740	71	4	0	1	2	0	0								1	0	0	0	0	0	0	0	0	0	0	0	0	0	0	0	0	1	1	2	17	0	1	3	2	0	0
0		ME02744	74	4	1	1	2	0	0	0	1	0	0	0	0	1	0	0	0	0	0	0	0	0	0	0	0	0	0	0	0	0	0	0	0	1	30	1	0	1	0	0	0
0		ME02771	71	4	1	1	2	0	0	1	0	0	0	0	0	1	1	0	1	1	0	0	0	0	0	0	0	1	0	1	0	0	0	0	1	1	26	3	2	3	4	0	0
0		ME02772	73	4	1	1	2	0	0								0	0	0	0		0	0	0	0	0	0	0	0	0	0	0	0	0	0	2	25		0	2	0	0	0
0		ME02776	73	4	1	1	3	0	0	1	0	0	0	0	0	1	0	0	1	1	0	0	0	1	0	0	0	1	0	1	0	0	0	1	1	3	26	3	1	4	3	0	0
1		ME02786	72	4	1	1	2	1	0	1	0	0	0	0	0	1	1	0	0	0	0	0	0	0	0	0	0	0	0	0	0	0	0	0	0	4	23	7	1	5	1	0	0
1		ME02793	75	5	1	1	3	0	0	0	0	1	0	0	0	1	1	0	1	1	0	0	0	0	0	0	0	1	0	0	0	0	0	1	1	4	19	3	2	6	3	0	0
1		ME02821	81	6	0	1	3	0	0	1	0	0	1	0	0	2	1	0	1	1	0	0	0	0	0	0	0	0	0	0	1	1	0	0	1	0	30	4	11	11	4	3	1
1		ME02825	80	6	1	1	3	0	0	1	0	0	0	0	0		0	0	0	1	0	0	0	0	0	1	0	0	0	0	0	0	0	0	1	19	27		0	19	2	0	0
1		ME02832	84	6	1	1	1	0	1	0	0	0	0	0	0	0	1	0	1	0	0	0	0	0	0	0	0	0	0	1	1	0	0	0	1	3	29	5	3	6	2	1	0
0		ME02908	77	5	0	1	2	0	0	1	0	0	0	0	0	1	1	0	0	1	0	0	1	0	0	0	0	0	0	1	1	0	2	1	1	1	31	14	3	4	3	1	0
0		ME02909	91	6	0	1	2	0	0	0	0	0	0	0	0		1	0	0	1	0	0		0	0	0	0	1	0	0	0	1	0	0	1	2	24	0	1	3	2	0	1
1		ME02917	62	2	0	1	3	1	0	1	0	0	0	0	0	1	0	0	0	0		0	0	0	0	0	0	0	0	0	0	0	0		0	8	28	10	0	8	0	0	0
1		ME02924	78	5	1	1	1	0	1							0	1	0	1	0	0	0	0	0	0	0	0	0	1	1	1	0	0	0	1	1	14	4	4	5	3	1	0
1		ME02926	73	4	1	1	2	0	0	0	0	0	1	0	0	1	1	1	1	0	1	0	0	0	0	0	0	0	0	0	1	0	0	0	1	2	31	6	4	6	6	1	0
1		ME02931	77	5	1	1	2	0	0	0	0	0	1	0	0	1	1	0	1	0	0	0	0	1	0	0	0	1	0	0	0	1	0	0	1	3	32	2	5	8	4	0	1
0		ME02944	76	5	0	1	2	0	0	1	0	0	0	0	0	1	0	0	1	0	0	0	0	0	0	0	0	0	0	0	0	0	1	2	0	1	34	1	2	3	1	0	0
0		ME02951	78	5	1	1	2	0	0	1	0	0	0	0	0	1	1	0	1	0	1	0	0	0	0	0	0	0	0	0	0	0	0	0	1	0	33	2	4	4	5	0	0
1		ME02963	85	6	1	1	1	0	0	0	0	0	1	0	0	1	1	0	0	0	0	0	0	0	0	0	1	0	0	1	1	0	0	0	1	2	32	2	3	5	2	4	0
1		ME02970	77	5	1	1	2	0	0	0	0	0	1	0	0	1	1	1	0	0	1	0	1	0	0	0	0	0	0	0	0	0	0	0	1	5	13	8	5	10	5	0	0
1		ME02972	84	6	1	1	2	0	1	0	0	0	0	0	0	0	1	1	1	1	0	0	0	0	0	0	0	1	0	1	0	0	0	0	1	8	25	13	3	11	4	0	0
1		ME02973	84	6	1	1	2	0	0	0	0	1	0	0	0	1	1	1	1	0	0	0	1	0	0	0	0	1		0	1	0	0	0	1	1	12		4	5	7	2	0
1		ME02976	77	5	0	1	2	0	0	0	0	1	0	0	0	1	1	1	0	1	1	0	0	0	0	0	0	0	0	0	1	0	2	1	1	4	33	4	4	8	6	1	0
0		ME02977	83	6	1	1	1	0	0	1	0	0	0	0	0	1	1	0	1	1	0	0	0	0	0	0	0	1	0	1	0	0	0	0	1	1	28	1	1	2	3	0	0
0		ME02979	60	2	1	1	3	0	0	1	0	0	0	0	0	1	1	0	0	0	0	0	0	0	0	0	0	0	0	0	0	0	0	0	0	0	25	4	1	1	1	0	0
1		ME02998	82	6	1	1	2	0	0	0	0	0	1	0	0	1	1	0	0	1	1	0	0	0	0	0	0	1	0	0	1	0	0	0	1	0	19	2	7	7	4	2	0
1		ME03013	77	5	0	1	3	0	0	1	0	0	0	0	0	1	1	0	1	0	0	0	0	0	0	0	0	0	0	0	1	1	0	0	1	0	19	4	8	8	5	2	2
0		ME03041	56	1	1	1	3	1	0	1	0	0	0	0	0		1	0	0	1	0	0	0	0	0	0	0	0	0	0	0	0	0	0	1	1	29	0	1	2	3	0	0
1		ME03050	79	5	1	1	2	0	0	1	0	0	0	0	0	1	1	0	1	1	0	0	0	0	0	0	0	0	0	1	1	0	0	0	1	2	19		4	6	4	2	0
0		ME03051	77	5	0	1	2	1	0	1	0	0	0	0	0	1	1	0	0	0	0	0	0	0	0	0	0	0	0	0	0	0	0	0	0	0	34	6	2	2	1	0	0
1		ME03057	81	6	0	1	3	0	0	1	0	1	0	0	0	2	1	0	0	0	0	0	0	0	0	0	0	0	0	1	0	1	2	0	0	2	26	4	3	5	1	0	2
0		ME03061	85	6	0	1	1	0	0	0	1	0	0	0	0	1	1	0	0	1	0	1	0	0	0	0	0	0	0	0	0	0	1	0	1	0	21	6	1	1	6	0	0
0		ME03064	83	6	0	1	2	0	0	0	1	0	0	0	0	1	1	0	0	1	0	0	0	0	0	0	0	0		0	1	0	0	0	1	0	12	3	3	3	3	1	0
1		ME03086	80	6	1	1	1	0	0	1	0	0	0	0	0	1	1	0	1	1	0	0	0	0	0	0	0	0	0	0	1	0	0	0	1	3	33	1	2	5	4	1	0
1		ME03105	81	6	0	1	3	0	0	1	0	0	0	0	0		1	1	0	0	0	0	0	0	0	0	0	0	0	0	0	1	2	1	1	0	30	0	5	5	3	0	1
0		ME03109	76	5	0	1	3	0	0	1	0	0	0	0	0		0	0	0	0	0	0	0	0	0	0	0	0	0	0	0	0	0	0	0	2	19	0	1	3	0	0	0
1		ME03113	88	6	1	1	2	0	0	0	0	0	0	0	0		1	1	0	0	0	0	0	0	0	0	0	1	0	0	1	0	0	0	1	3	28	0	4	7	3	1	0
1		ME03130	80	6	1	1	1	0	0	1	0	0	0	0	0	1	1	1	1	0	0	0	0	0	0	0	0	0	1	1	1	1	0	0	1	0	15	2	5	5	4	3	2
1		ME03138	77	5	1	1	2	0	0	1	0	0	0	0	0	1	1	0	1	0	1	0	0	0	0	0	0	0	0	0	0	0	0	0	1	3	24	4	4	7	4	0	0
1		ME03149	79	5	1	1	1	0	0	0	1	0	0	0	0	1	1	0	1	1	0	0	0	0	0	1	0	0	0	1	0	0	0	0	1	2	22		6	8	5	0	0
0		ME03152	76	5	1	1	2	0	0	1	0	0	0	0	0	1	1	0	1	0	0	0	0	0	0	0	0	1	0	0	0	0	0	0	1	3	19	3	0	3	2	0	0
1		ME03155	83	6	1	1	2	0	0	1	0	0	0	0	0	1	1	0	0	0	0	0	0	0	0	0	0	1	0	0	0	1	0	0	1	3	33	2	3	6	2	0	2
0		ME03164	85	6	0	1	2	0	0	1	0	0	0	0	0	1	1	1	0	0	0	0	0	0	0	0	0	0	0	1	1	1	0	0	1	0	30	12	3	3	3	1	1
0		ME03189	77	5	0	1	1	0	0	1	0	0	0	0	0	1	0	0	0	1	0	0	0	0	0	0	0	1	0	0	0	0	0	2	0	1	21	1	0	1	1	0	0
1		ME03205	59	1	1	1	3	1	0	0	0	1	0	0	0		1	0	0	1	0	0	0	0	0	0	0	1	0	0	1	0	0	0	1	7	33	0	1	8	2	1	0
1		ME03216	80	6	0	1	3	0	0	0	1	0	0	0	0	1	0	0	1	1	1	0	0	0	0	0	0	0	0	0	0	0	0	0	1	6	29	1	0	6	3	0	0
0		ME03221	97	6	0	1	1	0	0	1	0	0	0	0	0	1	1	0	0	1		0	0	0	1	0	0	1	1	1	0	0	0	0	1	0	6	2	4	4	7	0	0
0		ME03235	82	6	0	1	3	0	0	1	0	0	0	0	0	1	1	0	0	0	0	0	0	0	0	0	0	1	0	0	0	0	0	0	0	0	24	4	1	1	1	0	0
1		ME03267	79	5	1	1	3	0	1							0	1	0	0	0	1	0	0	0	0	1	0	1	0	0	1	1	0	1	1	1	27	2	6	7	4	1	1
1		ME03269	85	6	0	1	1	0	0	1	0	0	0	0	0	1	0	0	1	0	0	0	0	0	0	0	1	1	0	1	1	0	0	0	1	2	27	16	4	6	2	2	0
0		ME03281	70	4	1	1	1	0	0	1	0	0	0	0	0	1	1	1	0	0	0	0	0	0	0	0	0	0	0	0	0	0	0	0	1	0	25	6	2	2	2	0	0
0		ME03288	64	2	1	1	2	0	0	0	0	0	1	0	0	1	0	0	0	0	0	0	0	0	0	0	0	0	0	0	0	0	0	1	0	2	29	1	0	2	0	0	0
0		ME03301	85	6	1	1	1	0	0	1	0	0	0	0	0	1	0	0	0	0		0	0	0	0	0	0	0	0	1	1	1	0	0	0	1	29	2	3	4	0	1	1
1		ME03308	65	3	1	1	2	1	0	1	0	0	0	0	0	1	1	0	0	0	0	0	0	0	0	0	0	0	0	0	0	0	0	1	0	5	31	4	0	5	1	0	0
0		ME03318	78	5	0	1	1	0	0	1	0	0	0	0	0	1	1	0	1	1		0	0	0	0	0	0	1	0	1	1	0	2	0	1	0		12	1	1	7	1	0
1		ME03323	86	6	1	1	1	0	0	0	1	0	0	0	0	1	1	1	0	0	0	0	0	0	0	0	0	0	0	1	1	0	0	0	1	0	28	1	6	6	5	1	0
1		ME03332	79	5	1	1	2	0	0	0	0	0	1	0	0	1	1	1	1	0	1	0	1	0	0	0	0	0	0	0	1	1	0	0	1	0	25		8	8	10	3	3
1		ME03344	83	6	1	1	2	0	0	1	0	0	0	0	0	1	1	1	0	0	0	0	0	0	0	0	0	0	0	1	1	0	0	0	1	0	23	3	5	5	3	2	0
1		ME03346	78	5	0	1	3	0	0	0	0	0	1	0	0	1	1	0	0	0	0	0	0	0	0	0	0	0	0	0	0	1	2	1	1	1	36	4	4	5	3	0	1
0		ME03355	77	5	0	1	2	0	0	0	0	0	0	0	0		1	0	0	1	0	0	0	0	0	0	0	1	0	0	0	0	0	1	1	0	20	0	1	1	2	0	0
0		ME03358	78	5	1	1	1	0	0	0	1	0	0	0	0	1	1	0	1	1	0	0	0	0	0	1	0	1	0	1	0	0	0	0	1	0	7	3	3	3	8	0	0
1		ME03367	76	5	0	1	2	1	0								1	0	0	0	0	0	0	0	0	0	0	0	0	0	1	1	0	0	1	1	30	0	4	5	2	1	1
1		ME03380	70	4	1	1	2	0	0	1	0	0	0	0	0	1	1	0	1	0	1	0	0	0	0	0	0	0	0	0	0	0	0	0	1	5	22	3	3	8	3	0	0
1		ME03388	84	6	0	1	2	0	0	1	0	0	0	0	0	1	1	0	0	0	0	0	0	0	0	0	0	1	0	0	1	1	2	2	1	0	29	2	10	10	3	3	2
0		ME03390	81	6	1	1	3	1	0	1	0	0	0	0	0	1	1	0	1	0	0	0	0	0	0	0	0	1	0	0	0	0	0	0	1	0	28	2	2	2	2	0	0
1		ME03404	82	6	0	1	1	0	0	0	0	0	1	0	0	1	1	0	0	0	0	0	0	0	0	0	0	0	0	0	1	0	0	0	0	3	32	4	3	6	1	1	0
0		ME03406	77	5	0	1	2	1	0	1	0	0	0	0	0	1	1	1	0	0	0	0	0	0	0	0	0	0	0	1	0	0	1	0	1	0	30	4	4	4	2	0	0
1		ME03420	83	6	1	1	3	0	0	0	0	0	1	0	0	1	1	1	1	1	0	0	1	0	0	0	0	0	0	1	0	0	0	0	1	3	14	5	2	5	5	0	0
0		ME03428	91	6	0	1	1	0	0	1	0	0	0	0	0	1	1	0	0	0	0	0	0	0	0	0	0	0	0	0	1	0	0	0	0	1	28	2	2	3	1	2	0
1		ME03480	77	5	0	1	3	0	0	1	0	0	0	0	0	1	1	0	0	0	0	0	0	0	0	1	0	1	1	1	0	0	0	0	1	4	23		2	6	4	0	0
1		ME03484	76	5	0	1	2	0	0	0	0	0	1	0	0	1	1	0	1	1	1	0	0	0	0	0	0	0	0	0	1	1	0	0	1	1	27	10	5	6	5	1	1
1		ME03490	77	5	0	1	2	0	0	0	0	0	1	0	0	1	1	0	0	0	1	0	0	0	0	0	0	0	0	0	1	0	2	1	1	1	28	10	4	5	3	1	0
1		ME03514	57	1	1	2	2	0	0	0	0	0	1	0	0	1	1	1	1	1	0	0	0	0	0	0	0	0	0	1	0	0	0	1	1	3	24	2	3	6	6	0	0
1		ME03515	60	2	0	2	3	0	0	1	0	0	0	0	0	1	1	1	1	0	0	0	0	0	0	0	0	0	0	1	0	1	1	0	1	0	21	7	5	5	5	0	2
1		ME03518	56	1	1	2	1	0	0	0	1	0	0	0	0	1	1	1	1	0	0	0	0	0	0	0	0	0	0	0	0	0	0	0	1	2	34	14	3	5	5	0	0
0		ME03519	61	2	0	2	3	0	0	1	0	0	0	0	0	1	1	1	1	0	1	1	1	1	0	0	0	0	0	0	0	0	0	1	1	1	27	6	1	2	7	0	0
0		ME03571	60	2	0	2	3	1	0	1	0	0	0	0	0	1	1	0	0	0	0	0	0	0	0	0	0	0	0	0	0	0	1	0	0	2	28	6	0	2	1	0	0
1		ME03573	57	1	1	2	2	0	0	1	0	0	0	0	0	1	1	1	0	0	0	1	0	0	0	0	0	0	0	0	1	0	0	1	1	4	29	1	3	7	3	1	0
1		ME03590	58	1	0	2	2	1	0	0	0	1	0	0	0	1	1	0	0	0	0	0		0	0	0	0	0	0	1	0	1	0	1	1	0	26	3	6	6	4	0	1
0		ME03609	59	1	0	2	3	0	0	1	0	0	0	0	0	1	0	0	0	0	0	0	0	0	0	0	0	0	0	0	0	0	2	1	0	2	30	3	0	2	0	0	0
1		ME03633	89	6	1	2	1	0	0	0	1	0	0	0	0	1	1	1	1	1	0	0	0	1	0	0	0	0	0	1	1	1	0	0	1	0	34	5	10	10	7	3	1
1		ME03647	61	2	1	2	3	0	0	0	1	0	0	0	0	1	0	1	0	0	0	0	1	0	0	0	0	0	0	0	0	0	0	1	1	4	33	4	7	11	2	0	0
1		ME03659	57	1	1	2	2	1	0	1	0	0	0	0	0	1	1	1	0	1	1	0	0	0	0	0	0	1	0	0	1	0	0	0	1	0	17	4	5	5	8	1	0
0		ME03671	57	1	1	2	3	0	0								1	0	0	0	0	0	0	0	0	0	0	0	0	0	0	0	0	0	0	3	35	0	0	3	1	0	0
0		ME03694	57	1	1	2	1	0	1	0	0	0	0	0	0	0	1	1	0	0	0	0	0	0	0	0	0	0	1	1	0	0	0	0	1	2	18	2	2	4	2	0	0
0		ME03699	60	2	1	2	1	0	0	1	0	0	0	0	0	1	1	1	1	0	0	0	0	0	0	0	0	1	0	1	1	0	0	0	1	0	23	7	4	4	5	1	0
1		ME03754	56	1	0	2	3	1	0	1	0	0	0	0	0	1	0	1	1	0		0	1	0	0	0	0	0	0	0	0	0	1	1	1	2	31		5	7	3	0	0
1		ME03765	57	1	1	2	3	0	0	0	0	1	0	0	0	1	1	0	0	0	0	1	0	0	0	0	0	0	0	0	0	0	0	0	1	3	31	12	2	5	3	0	0
0		ME03771	57	1	1	2	2	0	0	1	0	0	0	0	0	1	0	1	0	0	0	0	0	0	0	0	0	0	0	1	0	0	0	0	0	0	32	1	1	1	1	0	0
1		ME03775	57	1	0	2	1	1	0	0	0	1	0	0	0	1	1	1	1	1	0	0	0	0	0	0	0	1	0	1	1	1	2	2	1	1	29	31	6	7	7	1	1
0		ME03776	61	2	0	2	2	1	0	1	0	0	0	0	0	1	1	0	0	0	0	0	0	0	0	0	0	0	0	0	0	0	2	1	1	1	30	13	0	1	2	0	0
0		ME03782	56	1	1	2	3	1	0	1	0	0	0	0	0	1	0	0	0	0	0	0	0	0	0	0	0	0	0	0	0	0	0	0	0	3	33	3	0	3	0	0	0
0		ME03822	59	1	0	2	1	0	0	1	0	0	0	0	0	1	1	0	0	1	0	0	0	0	0	0	0	0	0	1	0	0	0	0	1	0	25	9	1	1	2	0	0
0		ME03823	60	2	0	2	2	0	0	0	0	1	0	0	0	1	0	1	0	0		0	0	0	0	0	0	1	0	0	0	0	1	1	0	0	27	1	1	1	1	0	0
0		ME03870	58	1	0	2	1	1	0	1	0	0	0	0	0	1	1	1	0	1	0	1	0	0	0	0	0	0	0	1	1	0	1	1	1	0	28	4	4	4	5	1	0
0		ME03886	57	1	1	2	3	0	0	1	0	0	0	0	0	1	1	0	0	0	0	0	0	0	0	0	0	0	0	0	0	0	0	0	0	2	27	3	1	3	1	0	0
0		ME03891	61	2	1	2	3	1	0	0	0	1	0	0	0	1	1	0	1	1	0	0	0	0	0	0	0	0	1	0	0	0	0	1	1	0	28	2	2	2	4	0	0
0		ME03941	57	1	1	2	3	1	0	0	0	0	1	0	1	2	1	0	0	0	0	0	0	0	0	0	0	0	0	0	1	0	0	1	0	3	31	2	1	4	1	1	0
0		ME03943	56	1	1	2	2	1	0	1	0	1	0	0	0	2	0	0	0	0	0	0	0	0	0	0	0	1	0	0	0	0	0	1	0	2	29	4	0	2	0	0	0
0		ME03954	59	1	1	2	1	0	0	1	0	0	0	0	0	1	1	1	0	1	0	0	0	0	0	0	0	1	0	1	1	0	0	0	1	0	23	3	2	2	3	1	0
1		ME03968	56	1	1	2	3	1	0	1	0	0	0	0	0	1	1	0	0	0	0	0	0	0	0	0	0	0	0	0	1	0	0	0	1	2	27	5	4	6	2	1	0
0		ME03979	61	2	0	2	2	0	0	0	0	1	0	0	0	1	0	0	0	0	0	0	1	0	0	0	0	1	0	0	0	0	1	1	0	2	30	3	0	2	1	0	0
1		ME03986	64	2	1	2	2	0	0	0	1	0	0	0	0	1	1	1	0	0	1	0	0	0	0	0	0	0	0	0	0	0	0	0	1	0	22	4	5	5	4	0	0
0		ME03987	61	2	0	2	1	0	0	1	0	0	0	0	0	1	1	0	0	0	1	0	0	0	0	0	0	1	1	1	1	0	2	2	1	0	30	3	2	2	2	2	0
1		ME04016	71	4	1	2	2	0	0	0	0	0	1	0	0	1	1	1	1	1	0	0	0	0	0	0	0	1	0	1	0	0	0	0	1	0	28	10	5	5	4	0	0
0		ME04018	56	1	0	2	1	0	0	0	0	0	1	0	0	1	1	1	0	0	0	0	0	0	0	0	0	0	0	1	0	0	0	0	1	0	27	2	4	4	3	0	0
0		ME04024	68	3	0	2	1	0	0	0	1	0	0	0	0	1	0	0	0	0	1	0	0	0	0	0	0	0		0	0	0	0	0	0	1	33	1	0	1	1	0	0
0		ME04058	59	1	1	2	1	0	0	1	0	0	0	0	0	1	0	0	0	0		0	0	0	0	0	0	0	0	0	1	0	0	0	0	1	20	4	3	4	0	1	0
0		ME04060	60	2	1	2	2	0	0	1	0	0	0	0	0	1	0	0	0	0	0	0	0	0	0	0	0	0	0	0	0	0	0	0	0	4	19	3	0	4	0	0	0
0		ME04071	59	1	0	2	2	1	0	1	0	0	0	0	0	1	1	1	0	0	0	0	0	0	0	0	0	0	0	0	0	0	2	0	1	2	19	1	1	3	2	0	0
1		ME04076	61	2	1	2	2	0	0	1	1	0	0	0	0	2	1	1	0	1	0	0	0	0	0	0	0	1	0	0	1	0	0	0	1	1	25	10	4	5	4	1	0
0		ME04094	59	1	0	2	3	1	1	0	0	0	0	0	0	0	1	1	0	0	0	0	0	0	0	0	0	0	0	1	0	0	0	1	1	0	22	2	2	2	2	0	0
0		ME04097	59	1	1	2	1	0	0	0	1	0	0	0	0	1	0	0	1	1	0	0	0	0	0	0	0	0	0	1	1	0	0	0	1	0	29	4	4	4	2	3	0
1		ME04106	58	1	1	2	2	1	0	1	1	0	0	0	0	2	1	1	0	1	0	0	0	0	0	0	0	0	0	1	0	0	0	0	1	2	36		8	10	4	0	0
1		ME04124	63	2	1	2	1	0	1	0	0	0	0	0	0	0	1	0	0	1	0	0	0	0	0	0	0	0	0	0	0	0	0	0	1	3	29	3	2	5	3	0	0
1		ME04144	61	2	1	2	1	0	0	0	1	0	0	0	0	1	1	1	0	0	0	0	0	0	0	0	0	1	0	0	1	1	0	0	1	0	36	7	5	5	2	1	1
1		ME04170	58	1	1	2	1	1	0	1	0	0	0	0	0	1	1	1	1	0	1	0	0	0	0	0	0	0	0	0	1	1	0	0	1	1	17	5	5	6	5	1	1
1		ME04172	58	1	0	2	3	1	0	1	0	0	0	0	0	1	0	1	0	0	0	0	0	0	0	0	0	1	0	0	1	0	0	0	0	0	34	6	5	5	1	1	0
0		ME04182	59	1	1	2	3	1	0	1	0	0	0	0	0	1	1	0	0	0	0	0	0	0	0	0	0	0	0	0	1	0	0	1	1	0	33	1	2	2	2	1	0
0		ME04196	60	2	0	2	1	1	0	1	0	0	0	0	0	1	1	1	1	1	0	0	0	0	0	0	0	0	0	1	1	0	0	1	1	0	29	9	3	3	6	1	0
1		ME04218	62	2	1	2	2	0	0	0	0	0	1	0	0	1	1	1	1	0	0	0	0	0	0	0	1	1	0	1	1	1	0	0	1	3	21	2	3	6	5	2	1
0		ME04221	65	3	0	2	1	1	0	0	1	0	0	0	0	1	1	0	1	1		0	0	0	0	0	0	0	0	1	0	0	0	2	1	1	28	2	0	1	4	0	0
1		ME04231	61	2	1	2	1	0	0	1	0	0	0	0	0	1	1	1	0	0	0	0	0	0	0	0	0	0	0	0	1	0	0	0	1	0	19		7	7	2	2	0
0		ME04240	65	3	1	2	3	0	0	1	1	0	0	0	0	2	0	0	0	0	0	0	0	0	0	0	0	0	0	0	0	0	0	0	0	3	30	4	0	3	0	0	0
0		ME04244	58	1	1	2	1	0	1	0	0	0	0	0	0	0	1	1	0	0	0	0	0	0	0	0	0	1	0	1	0	0	0	0	1	0	23	3	3	3	2	0	0
0		ME04245	65	3	1	2	2	0	0	1	0	0	0	0	0	1	1	0	0	0	0	1	0	0	0	0	0	0	0	0	0	0	0	0	1	0	29	4	2	2	2	0	0
0		ME04250	66	3	1	2	1	1	0	1	0	0	0	0	0	1	1	1	0	0	0	0	0	0	0	0	0	0	0	0	0	0	0	0	1	0	26	4	3	3	3	0	0
0		ME04251	82	6	0	2	2	0	0	0	1	0	0	0	0	1	0	0	0	1	0	0	0	0	0	0	0	1	0	1	0	0	1	1	0	0	27	4	1	1	1	0	0
0		ME04268	65	3	1	2	2	0	0	0	1	0	0	0	0	1	1	0	0	0	0	0	0	0	0	0	0	0	0	0	0	1	0	0	0	1	28	4	2	3	1	0	1
1		ME04270	62	2	1	2	1	0	0	0	1	0	0	0	0	1	1	1	0	1	0	0	0	0	0	0	0	0	0	1	0	0	0	0	1	3	34	8	3	6	4	0	0
0		ME04276	65	3	0	2	2	1	0	0	0	1	0	0	0	1	0	1	0	0	0	0	0	0	0	0	0	0	0	0	0	0	0	2	0	0	18	2	1	1	1	0	0
0		ME04279	63	2	0	2	1	0	0	1	0	0	0	0	0	1	0	0	0	1	1	0	0	0	0	0	0	0	1	1	0	0	0	0	1	1	24	12	0	1	2	0	0
1		ME04295	66	3	1	2	1	0	0	1	0	0	0	0	0	1	1	1	0	1	0	0	0	0	0	0	0	1	0	0	0	0	0	0	1	2	32	4	4	6	4	0	0
1		ME04313	62	2	0	2	2	0	0	1	0	0	0	0	0	1	1	0	0	0	0	0		0	0	0	0	0	0	1	0	1	0	1	1	0	33	11	5	5	2	0	1
0		ME04314	61	2	1	2	1	0	0	1	0	0	0	0	0	1	0	0	0	0	0	1	0	0	0	0	0	0	0	1	0	0	0	0	0	1	28	2	0	1	1	0	0
0		ME04347	63	2	1	2	1	0	0	1	0	0	0	0	0	1	1	1	0	1		0	0	0	0	0	0	0	0	1	1	0	0	0	1	0	22	5	4	4	4	1	0
1		ME04354	65	3	1	2	2	0	0	0	0	0	0	0	0		0	0	0	0	0	0	0	0	0	0	0	0	0	0	0	0	0	0	0	5	30	0	0	5	0	0	0
1		ME04400	61	2	1	2	3	0	0	1	0	0	0	0	0	1	1	1	0	1	0	0	0	0	0	0	0	0			0	1	0	0	1	0	32	3	4	5	3	0	1
1		ME04406	64	2	0	2	3	0	0	1	0	0	0	0	0	1	1	1	1	0	0	0	0	0	0	0	0	0	0	0	1	1	1	1	1	2	23	20	8	10	6	2	2
0		ME04430	63	2	0	2	3	0	0	1	0	0	0	0	0	1	1	1	0	0	0	0	0	0	0	0	0	0	0	0	0	0	0	2	1	0	25	2	1	1	3	0	0
0		ME04432	64	2	1	2	2	0	0	0	1	0	0	0	0	1	0	0	0	0	0	0	0	0	0	0	0	1	0	0	0	0	0	0	0	1	23	1	0	1	0	0	0
1		ME04434	61	2	1	2	2	0	0	1	0	0	0	0	0	1	0	1	0	0	0	0	0	0	0	0	0	0	0	0	0	1	0	1	0	0	23	6	5	5	1	0	1
0		ME04437	64	2	1	2	3	0	0	1	0	0	0	0	0	1	1	0	1	0	0	0	0	0	0	0	0	0	0	0	0	0	0	0	1	3	27	4	0	3	2	0	0
1		ME04444	62	2	1	2	2	1	0	0	1	0	0	0	0	1	1	1	1	1	0	1	0	1	0	0	0	0	0	1	0	0	0	0	1	4	18	8	4	8	7	0	0
1		ME04450	62	2	0	2	3	1	0	1	0	1	0	0	0	2	1	0	0	0	1	0	0	0	0	0	0	0	0	0	0	1	0	0	1	1	27	5	4	5	2	0	1
1		ME04456	62	2	0	2	3	0	0	1	0	0	0	0	0	1	1	0	0	0	0	1	0	0	0	0	0	0	0	0	0	0	0	1	1	1	33	4	5	6	2	0	0
0		ME04480	62	2	1	2	1	0	0	1	0	0	0	0	0	1	1	1	1	1	0	0	0	0	0	0	0	1	0	0	1	1	0	1	1	0	11	25	4	4	5	1	1
0		ME04508	64	2	1	2	2	0	0	0	0	1	0	0	0	1	0	0	1	0	0	0	0	0	0	0	0	1	0	1	0	0	0	0	0	1	30	10	1	2	1	0	0
1		ME04509	63	2	1	2	2	0	0	0	0	1	0	0	0	1	1	0	1	0		1	1	0	0	0	0	0	0	0	0	0	0	0	1	2	25	6	3	5	5	0	0
0		ME04515	65	3	1	2	2	0	0	0	0	0	1	0	0	1	1	0	0	0	0	0	0	0	0	0	0	1	0	0	1	0	0	0	1	0	9	6	3	3	2	1	0
0		ME04517	65	3	0	2	3	1	0	1	0	0	0	0	0		1	0	0	0		0	0	0	0	0	0	0	0	0	0	0	1	1	1	2	29	0	0	2	2	0	0
0		ME04525	61	2	0	2	2	1	0	1	0	0	0	0	0	1	1	1	1	0	1	0	0	0	0	0	0	1	0	0	0	0	0	0	1	0	34	5	3	3	5	0	0
0		ME04538	58	1	0	2	3	1	0	1	0	0	0	0	0	1	1	0	1	0	0	0	0	0	0	0	0	0	0	0	0	0	2	1	1	2	25	5	2	4	3	0	0
1		ME04549	61	2	1	2	2	0	1							0	1	0	1	1	0	0	0	0	1	0	0	0	0	1	1	1	0	0	1	2	26	9	5	7	5	2	1
0		ME04557	64	2	1	2	3	0	0	1	0	0	0	0	0	1	0	0	1	0	0	0	0	0	0	0	0	0	0	0	0	0		0	0	1	25	6	0	1	1	0	0
1		ME04582	64	2	1	2	2	0	0	0	0	1	0	0	0	1	1	0	1	0	0	0	0	0	0	0	0	0	0	0	0	0	0	0	1	4	25	2	2	6	3	0	0
0		ME04605	63	2	1	2	1	0	0	1	0	0	0	0	0	1	1	1	1	0	0	0	0	0	0	0	0	0	0	1	1	1	0	0	1	0	33	4	4	4	5	2	1
0		ME04625	62	2	1	2	3	0	0	1	0	0	0	0	0	1	1	0	0	1	1	1	0	0	0	0	0	0	0	0	0	0	0	0	1	2	29	8	2	4	5	0	0
1		ME04634	62	2	0	2	3	1	0								0	0	0	0	0	0	0	0	0	0	0	0	0	0	0	0	1	2	0	3	25	0	3	7	0	0	0
0		ME04635	64	2	1	2	1	0	0	1	0	0	0	0	0	1	0	0	0	0	0	1	0	0	0	0	0	0	0	0	1	0	0	0	0	0	29	3	2	2	1	1	0
1		ME04640	62	2	1	2	1	0	0	0	1	0	0	0	0	1	1	1	0	0	0	0	0	0	1	0	0	0	0	1	1	0		0	1	4	28	3	2	6	3	1	0
1		ME04669	61	2	0	2	2	0	0	0	0	0	0	0	1	1	1	1	1	1	0	0	0	1	0	1	1	0	0	1	1	0	1	0	1	0	25	6	4	5	8	2	0
1		ME04737	61	2	0	2	2	1	0	1	0	0	0	0	0	1	1	0	1	0	0	1	0	0	0	0	0	0	0	1	0	0	1	1	1	4	27	5	1	5	3	0	0
0		ME04743	59	1	1	1	2	0	0	1	0	0	0	0	0		0	0	0	0	0	0	0	0	0	0	0	0	0	0	0	0	0	0	0	1	32	0	0	1	0	0	0
1		ME04751	61	2	0	2	3	1	0	1	0	0	0	0	0		0	0	0	0	0	0	0	1	0	0	0	0	0	0	0	0	2	2	0	3	33	0	2	5	1	0	0
1		ME04758	62	2	1	2	2	0	0	0	1	0	0	0	0	1	1	0	1	1	0	1	0	0	0	1	1	1	0	1	1	0	0	2	1	0	18	29	11	11	9	2	0
1		ME04768	61	2	1	2	3	0	0	1	0	0	0	0	0	1	1	1	0	1	1	0	1	0	0	0	0	0	0	0	0	0	0	0	1	1	27	5	4	5	6	0	0
1		ME04769	66	3	0	2	2	0	0	1	0	0	0	0	0	1	1	1	0	0	1	0	0	0	1	0	0	0	0	1	1	1	2	1	1	0	20	27	8	8	5	2	1
0		ME04782	65	3	0	2	2	0	0	1	0	0	0	0	0	1	1	0	0	0	0	0	0	0	1	0	0	0	0	1	0	0	1	1	1	0	23	6	1	1	2	0	0
0		ME04799	61	2	1	2	2	0	0	0	1	0	0	0	0	1	1	1	1	0	0	0	0	0	0	0	0		0	1	0	0	0	0	1	1	24	5	3	4	3	0	0
1		ME04815	65	3	0	1	3	0	0	1	0	0	0	0	0	1	1	0	0	1	0	0	0	0	0	0	0	0	0	0	1	1	2	1	1	4	30	8	4	8	3	1	1
0		ME04854	63	2	1	2	2	0	0	0	0	0	1	0	0	1	0	0	0	0	1	1		0		0	0	0	0	0	0	0	0	2	1	4	27	3	0	4	2	0	0
0		ME04855	65	3	1	2	1	0	0	1	0	0	0	0	0	1	1	0	1	0		0	0	0	0	0	0	0	0	0	0	0	0	0	1	2	21	3	2	4	3	0	0
1		ME04868	71	4	0	2	1	0	0	0	1	0	0	0	0	1	1	1	0	1	0	0	0	0	1	0	0	1	0	1	1	1	0	1	1	2	20	14	7	9	5	1	1
0		ME04870	63	2	1	2	1	1	0	1	0	0	0	0	0		1	0	0	0	0	0	0	0	0	0	0	0	0	1	0	0	0	0	0	3	24	0	0	3	1	0	0
0		ME04871	65	3	1	2	1	0	0	0	0	0	1	0	0	1	1	0	1	0	0	0	0	0	0	0	0	0	0	1	0	0	0	0	1	2	23	14	1	3	2	0	0
1		ME04878	62	2	0	0	1	1	1	0	0	0	0	0	0	0	1	0	0	0	1	0	0	0	0	0	0	1	0	1	1	1	1	0	1	0	21	6	7	7	2	2	1
0		ME04896	58	1	0	2	2	1	0	1	0	0	0	0	0	1	0	0	0	0	0	0	0	0	0	0	0	0	0	0	0	0	1	1	0	0	27	4	4	4	0	0	0
1		ME04905	67	3	1	2	2	0	0	1	0	0	0	0	0	1	1	1	1	0	1	0	0	0	0	0	0	1	0	0	0	0	0	0	1	1	31	4	5	6	4	0	0
1		ME04910	67	3	0	2	3	1	0	0	0	0	1	0	0		1	0	1	0	0	0	0	0	0	0	0	0	0	0	0	0	2	0	1	6	32	0	5	11	3	0	0
0		ME04929	70	4	1	2	3	0	0	1	0	0	0	0	0	1	1	0	0	0	0	0	0	0	0	0	0	0	0	1	0	0		0	0	1	26	10	1	2	1	0	0
1		ME04933	67	3	0	2	1	0	0	0	0	0	1	0	0	1	1	0	0	0	1	0	0	0	0	0	0	1	0	1	0	1	0	0	1	0	17	2	6	6	5	0	1
0		ME04936	70	4	1	2	1	0	0	0	1	0	0	0	0	1	1	0	1	0	1	0	0	0	0	0	0	0	0	1	0	0	0	0	1	0	31	4	1	1	3	0	0
1		ME04939	70	4	1	2	2	0	1							0	1	1	0	0	0	0	0	0	0	0	0	0	0	0	1	1	0	0	1	1	36	6	6	7	4	1	2
0		ME04947	68	3	1	2	1	0	0	1	0	0	0	0	0	1	1	0	0	1	0	1	0	0	0	0	0	1	0	0	0	1	0	0	1	0	31	4	2	2	4	0	1
1		ME04948	70	4	0	2	3	1	0	1	0	0	0	0	0	1	1	1	0	0	0	0	0	0	0	0	0	0	0	0	0	0	0	1	1	1	36	1	3	5	3	0	0
1		ME04969	67	3	0	2	3	1	0	0	0	1	0	0	0	1	1	0	0	0	0	0	0	0	0	0	0	0	0	0	1	0	1	1	0	1	28	8	4	5	1	1	0
0		ME04989	67	3	0	2	2	0	0	0	0	1	0	0	0	1	1	0	0	0	1	0	0	0	0	0	0	0	0	0	1	0	0	0	1	0	34	2	2	2	3	1	0
1		ME04993	66	3	1	2	3	0	0	1	0	0	0	0	0	1	0	0	0	0	0	0	0	0	0	0	0	0	0	0	0	0	0	0	0	6	24	1	0	6	0	0	0
0		ME04995	69	3	0	2	3	1	0	1	0	0	0	0	0	1	0	1	0	0	0	0	0	0	0	0	0	0	0	0	0	0	0	0	0	0	28	2	0	1	1	0	0
1		ME05018	66	3	1	2	1	1	0	1	0	0	0	0	0	1	1	1	0	0	0	1	0	0	0	0	0	1	0	0	1	0	0	0	1	1	30	4	5	6	4	1	0
1		ME05025	66	3	0	2	2	0	0	1	0	0	0	0	0	1	1	0	0	0	1	0	0	1	0	0	0	0	0	0	0	0	2	0	1	4	23	7	3	7	3	0	0
0		ME05056	67	3	1	2	3	0	0	0	0	1	0	0	0	1	1	0	1	0	1	0	0	0	0	0	0	0	0	1	0	0	0	0	1	0	30	15	2	2	3	0	0
0		ME05070	68	3	1	2	3	1	0	0	0	1	0	0	0	1	1	0	0	0	0	0	0	0	0	0	0	0	0	0	0	0	0	0	0	1	34	1	1	2	1	0	0
0		ME05085	68	3	1	2	2	0	0	0	0	0	1	0	0	1	0	0	1	0	0	1	0	0	0	0	0	0	0	0	0	0	0	0	1	3	33	3	1	4	2	0	0
1		ME05095	69	3	0	2	2	0	0	0	1	0	0	0	0	1	1	1	1	1	0	1	0	0	0	0	0	0	0	1	1	1	0	0	1	2	25	9	7	9	8	1	1
1		ME05106	69	3	1	2	2	0	0	1	0	0	0	0	0	1	1	0	1	0	0	0	0	0	0	0	0	0	0	0	0	1	0	1	1	5	30	8	3	8	3	0	1
0		ME05112	67	3	1	2	2	1	0	1	0	0	0	0	0	1	1	0	0	1	0	0	0	0	0	0	0	0	0	0	0	0	0	1	1	2	33	1	1	3	2	0	0
1		ME05115	68	3	0	2	3	0	0	1	0	0	0	0	0	1	0	0	1	0	1	0	1	0	0	0	0	0	0	0	0	0	0	1	1	5	24	8	1	6	3	0	0
1		ME05118	67	3	0	2	1	0	0	1	0	0	0	0	0	1	1	1	0	1	0	1	0	0	0	0	0	0	0	1	0	0	2	2	1	0	29	12	6	6	8	0	0
1		ME05131	66	3	0	2	1	0	0	1	0	0	0	0	0	1	1	1	0	1	1	0	0	0	0	0	0	1	0	1	1	1	0	1	1	0	22		10	10	7	2	1
1		ME05133	79	5	0	2	3	0	0	1	0	0	0	0	0	1	1	0	0	1		0	0	0	0	0	0	0	0	0	1	0	1	1	1	1	22		4	5	2	1	0
0		ME05142	67	3	1	2	2	1	0	0	0	0	0	0	0		1	0	1	1	1	0	0	0	0	0	0	1	0	0	0	0	0	0	1	2	31	0	0	2	5	0	0
1		ME05148	70	4	0	2	2	1	0	1	0	0	0	0	0	1	1	0	0	0	0	0	0	0	0	0	0	0	0	0	0	1	0	0	1	5	35	2	4	10	3	0	2
1		ME05154	68	3	1	2	3	0	0	0	0	1	0	0	0	1	1	0	0	0	0	0	0	0	0	0	0	0	0	0	0	0	0	0	1	1	27	4	5	6	4	0	0
0		ME05156	67	3	1	3	1	0	0	1	0	0	0	0	0	1	0	0	1	1	1	0	0	0	0	0	0	1	0	1	0	0	0	0	1	0	24	5	2	2	3	0	0
1		ME05188	66	3	1	2	2	0	0	1	0	1	0	0	0	2	1	1	0	0	1	0	0	0	0	0	0	0	0	1	0	0	0	0	1	3	21	3	3	6	3	0	0
1		ME05205	67	3	0	2	3	1	0	1	0	0	0	0	0	1	1	1	1	0	1	0	0	0	0	0	0	1	0	0	0	0	0		1	1	31	3	8	9	5	0	0
1		ME05224	68	3	0	2	3	0	0	0	0	1	0	0	0	1	1	0	0	0	0	0	0	0	0	0	0	0	0	0	0	1	0	1	1	1	25	10	6	7	3	0	1
1		ME05225	66	3	0	2	3	0	0								1	1	0	0	0	0	0	0	1	0	0	0	0	0	0	1	0	0	1	0	24	0	5	5	3	0	1
1		ME05235	68	3	0	2	2	0	0	0	0	1	0	0	0	1	1	0	0	0	0	0	0	1		0	0	1	0	0	1	0	1	1	1	0	32	2	7	7	2	1	0
1		ME05238	67	3	0	2	2	0	0	0	0	1	0	0	0	1	1	1	1	0	0	0	0	1	1	0	1	1	0	1	1	1	2	2	1	3	26	3	11	15	11	1	1
1		ME05250	66	3	1	2	2	0	0	0	1	0	0	0	0	1	1	1	0	1	1	0	0	1	0	0	0	1	0	0	1	0	0	0	1	0	29	13	10	10	8	1	0
0		ME05252	69	3	1	2	2	0	0	1	0	0	0	0	0	1	1	0	1	0	0	0	0	0	0	0	0	1	0	0	0	0	0	0	1	0	17	7	2	2	4	0	0
1		ME05260	60	2	0	2	2	0	0	0	0	1	0	0	0	1	1	0	1	0	0	0	0	0	0	1	0	0	0	1	1	0	2	1	1	3		9	2	5	4	1	0
1		ME05261	66	3	0	2	3	0	1							0	1	1	0	0	1	0	0	0	0	0	0	0	0	1	0	0	1	1	1	1	29	5	6	7	4	0	0
1		ME05267	66	3	0	0	3	1	0	1	0	0	0	0	0		0	0	0	0	0	0	0	0	0	0	0	0	0	1	1	1	1	1	0	1	27	0	6	7	0	1	1
0		ME05273	68	3	1	2	2	0	0	0	1	0	0	0	0	1	1	0	1	1	0	0	0	0	0	0	0	0	0	0	0	0	0	0	1	1	20	7	1	2	3	0	0
0		ME05277	67	3	1	2	3	0	0	0	0	0	1	0	0	1	1	1	0	0	0	0	0	0	0	0	0	0	0	0	0	0	0	1	1	2	20	2	2	4	2	0	0
0		ME05302	70	4	1	2	2	0	0	0	1	0	0	0	0	1	1	1	0	0	0	0	0	0	0	0	0	0	0	0	1	0	0	0	1	0	29	2	4	4	3	1	0
0		ME05303	71	4	1	2	3	0	0	1	0	0	0	0	0	1	1	0	0	0	0	0	0	0	0	0	0	0	0	0	0	0	0	1	0	0	34	3	1	1	1	0	0
0		ME05309	67	3	0	2	2	0	0	1	0	0	0	0	0	1	1	1	0	0	0	1	0	0	0	0	0	0	0	0	0	0		1	1	0	25	7	2	2	6	0	0
0		ME05311	68	3	0	2	1	0	0	1	0	0	0	0	0	1	1	1	0	0	0	0	0	0	0	0	0	0	0	1	0	0	1	1	1	0	25	2	1	1	2	0	0
1		ME05315	61	2	1	2	3	1	0	1	0	0	0	0	0	1	1	1	0	1	0	0	0	0	0	0	0	1	0	0	1	0	0	1	1	0	22	9	8	8	5	1	0
0	1	ME05327	67	3	0	2		0	0	1		0	0	0	0	1	1	1	0	0	1	0	0	0	0	0	0	0	0	0	0	0	1	1	1	0	21	1	3	3	4	0	0
1		ME05333	68	3	1	2	2	0	0	1	0	0	0	0	0	1	0	1	0	0	1	0	0	0	1	0	0	0	0	0	0	0	0	1	1	5	30	1	4	9	3	0	0
0		ME05340	69	3	0	2	3	1	0	0	0	1	0	0	0	1	1	1	0	0	0	0	0	0	0	0	0	0	0	1	1	0	0	1	1	0	35	12	4	4	3	1	0
1		ME05354	68	3	0	2	3	0	0	0	0	1	0	0	0	1	1	0	0	0	0	0	0	0	0	0	0	0	0	0	0	0	2	0	0	6	19	9	0	6	1	0	0
1		ME05359	67	3	0	2	2	0	0	1	0	0	0	0	0	1	1	1	0	0	1	0	0	0	0	0	0	0	0		0	1	0	0	1	1	33	2	4	5	4	0	1
1		ME05362	67	3	1	2	3	0	0	1	0	0	0	0	0	1	1	1	1	1	0	0	0	0	0	0	0	0	0	0	0	0	0	0	1	3	26	3	2	5	4	0	0
1		ME05365	66	3	0	2	2	1	0	0	0	0	1	0	0	1	1	0	0	0	0	0	0	0	0	0	0	1	0	0	0	0	0	1	1	1	27	6	4	5	2	0	0
0		ME05370	67	3	1	2	2	0	0	0	0	1	0	0	0	1	0	1	0	0	1	0	1	0	0	0	0	0	0	1	0	0	0	2	1	1	33	4	3	4	3	0	0
0		ME05391	67	3	1	2	1	0	1	0	0	0	0	0	0	0	1	1	1	1	0	0	0	0	0	0	0	0	0	1	0	0	0	0	1	0	24	5	3	3	5	0	0
0		ME05397	68	3	0	2	2	0	1							0	1	1	0	0	0	0	0	0	0	0	0	1		1	0	0	0	0	1	0	23	1	3	3	3	0	0
1		ME05405	66	3	0	2	3	1	0	1	0	0	0	0	0	1	1	1	0	0	0	0	0	0	0	0	0	0	0	0	0	0	1	1	1	0	27	5	4	5	3	0	0
1		ME05432	67	3	0	2	2	0	0	0	0	1	0	0	0	1	1	0	1	0	0	0	0	0	0	0	0	0	0	1	0	1	0	1	1	4	25	7	2	6	3	0	1
0		ME05447	67	3	1	2	2	0	1							0	1	1	0	0	0	0	0	0	0	0	0	0	0	1	0	1	0	0	1	0	36	3	3	3	3	0	1
1		ME05449	66	3	0	2	3	0	0	0	1	0	0	0	0	1	1	1	0	1	0	0	0	0	0	0	0	1	0	0	1	1	0	0	1	5	28	2	10	15	4	1	1
1		ME05471	66	3	0	2	3	1	0	0	0	0	0	0	1	1	1	0	0	0	0	0	0	0	0	0	0	0	0	0	0	1	2	2	1	4	29	1	2	6	2	0	1
1		ME05476	66	3	1	2	2	0	0	1	0	0	0	0	0		1	0	1	0	1	0	0	1	0	0	0	0	0	0	0	0	0	1	1	4	30	0	1	6	4	0	0
0		ME05483	70	4	1	2	2	0	0	0	1	0	0	0	0	1	0	0	0	0	0	0	0	0	0	0	0	1	0	1	0	0	0	0	0	2	34	13	0	2	0	0	0
1		ME05491	69	3	1	2	1	0	0	1	0	0	0	0	0	1	1	1	1	1	0	0	0	0	0	0	0	0	0	0	1	1	0	0	1	0	30	6	7	7	6	1	1
0		ME05496	69	3	0	2	2	0	0	0	0	0	0	0	0		0	0	0	0		0	0	0	0	0	0	0	0	1	0	0	0	0	0	2	23	0	0	2	0	0	0
0		ME05501	68	3	1	2	2	0	0	0	1	0	0	0	0	1	1	0	0	0	0	0	0	0	0	0	0	0	0	0	0	0	0	0	1	0	28		2	2	2	0	0
0		ME05503	68	3	0	2	3	1	0	1	0	0	0	0	0	1	1	0	1	0	0	0	0	0	0	0	0	0	0	0	0	0	1	1	1	0	29	4	2	2	3	0	0
0		ME05510	67	3	1	2	2	0	0	0	1	0	0	0	0	1	1	0	0	0	0	0	0	0	0	0	0	0	0	0	0	0	0	0	0	1	26	1	0	1	1	0	0
1		ME05535	70	4	0	2	1	1	0	0	0	1	0	0	0	1	1	1	0	0	0	0	0	0	0	0	0	0	0	1	1	0	0	1	1	0	28	4	5	5	3	1	0
1		ME05539	67	3	0	2	2	1	1							0	1	1	1	0	0	0	0	0	0	0	0	0	0	0	1	1	2	1	1	1	26	4	5	6	4	1	1
1		ME05547	68	3	1	2	3	0	0	0	0	1	0	0	0	1	1	1	1	0	1	0	0	0	0	0	0	1	0	0	0	0	0	0	1	0	23	6	6	6	5	0	0
1		ME05549	68	3	0	2	2	0	0	1	1	0	0	0	0	2	1	0	0	1	0	0	0	0	0	0	0	0	0	1	1	0	0	0	1	0	18	6	6	6	5	1	0
0		ME05560	68	3	0	2	3	1	0	0	0	0	0	0	0		0	0	0	0	0	0	0	0	0	0	0	0	0	0	0	0	0	0	0	0	28	0	1	1	0	0	0
1		ME05568	66	3	1	2	1	0	0	1	0	0	0	0	0	1	1	1	0	1	0	0	0	0	0	0	0	0	1	1	1	0	0	0	1	1	14	4	6	7	4	1	0
1		ME05581	67	3	1	2	2	0	0	1	0	0	0	0	0	1	0	0	0	0	0	0	1	0	0	0	0	0	0	0	0	1	0	0	0	0	25	2	5	5	1	0	1
0		ME05589	69	3	0	2	2	0	0	0	0	1	0	0	0	1	1	0	0	0	1	0	1	0	0	0	0	0	0	0	0	1	0	1	1	0	32	3	4	4	4	0	1
0		ME05595	64	2	1	2	1	0	0	0	1	0	0	0	0	1	1	0	0	0	0	0	0	0	0	0	0	0	0	1	0	0	0	0	1	2	24	4	2	4	2	0	0
0		ME05597	66	3	0	2	1	0	0	1	1	0	0	0	0	2	1	1	0	0	0	1	0	0	0	0	0	1	0	1	0	0	0	1	1	0	21	14	4	4	4	0	0
1		ME05601	73	4	1	2	2	0	1	0	0	0	0	0	0	0	1	0	0	1	0	0	1	0	0	0	0	0	0	0	1	1	0	1	1	5	36	3	4	9	4	1	1
1		ME05618	72	4	1	2	3	0	0	0	0	1	0	0	0	1	1	0	0	0	0	0	1	0	0	0	0	0	0	0	1	1	0	1	1	4	28	4	4	8	3	1	1
1		ME05625	72	4	1	2	2	0	0	0	1	0	0	0	0	1	1	0	0	0	1	0	0	0	0	0	0	0	0	1	1	1	0	0	1	0	29	5	6	6	4	1	1
0		ME05634	71	4	1	2	1	0	0	0	1	0	0	0	0	1	1	1	0	0	0	0		0		1	0	1	1		0	0	0	0	1	1	18	7	3	4	4	0	0
0		ME05639	72	4	0	2	3	0	0	0	0	0	1	0	0	1	1	0	1	0	0	0	0	0	0	0	0	0	0	0	0	0	0	0	1	0	36	4	3	3	2	0	0
1		ME05654	76	5	0	2	2	0	0	0	0	1	0	0	0	1	1	1	1	0	0	0	0	0	0	0	0	0	0	0	0	0	2	2	1	2	25	18	5	7	5	0	0
1		ME05657	71	4	1	2	2	0	0	0	0	1	0	0	0	1	0	0	1	0	1	0	1	0	0	0	0	0	0	0	0	0	0	1	1	4	27	6	2	6	3	0	0
1		ME05663	72	4	0	2	2	0	0	0	1	0	0	0	0	1	1	1	0	0	0	0	0	0	0	0	0	0	0	1	0	0	2	1	1	0	23	9	7	7	3	0	0
1		ME05673	76	5	1	2	3	0	0	0	0	1	0	0	0	1	1	1	1	0	1	1	0	0	0	0	0	0	0	1	0	1		0	1	1	23	5	5	6	6	0	1
1		ME05675	73	4	1	2	1	0	0	1	0	0	0	0	0	1	1	1	1	0	0	0	0	0	0	0	0	1	0	1	0	1	0	0	1	2	20	22	7	9	4	0	1
1		ME05677	75	5	0	2	2	0	0	0	0	1	0	0	0	1	1	1	0	0	0	0	0	0	0	0	0	0	0	0	1	0	0	1	1	1	31	4	5	6	3	1	0
1		ME05680	73	4	0	2	3	1	0	1	0	0	0	0	0	1	1	1	0	0		0	0	0	0	0	0	0	0	0	0	1	2	1	1	1	34	3	6	7	3	0	1
0		ME05691	71	4	1	2	1	0	0	0	1	0	0	0	0	1	1	0	1	1	0	0	0	0	0	0	0	0	0	1	0	0	0	0	1	0	28	4	3	3	4	0	0
1		ME05696	71	4	1	2	1	0	0	1	0	0	0	0	0	1	1	1	0	0	1	0	0	0	0	0	0	0	0	0	0	0	0	0	1	2	31	3	4	6	5	0	0
1		ME05712	74	4	1	2	3	0	0	0	0	1	0	0	0	1	1	0	1	0	1	0	0	0	0	0	0	0	0	0	0	1	0	1	1	1	23	3	5	6	5	0	1
1		ME05713	74	4	1	2	2	0	0	0	0	0	0	1	0	1	1	1	0	0	0	0	0	0	0	0	0	0	0	1	1	0	0	0	1	1	29	2	7	8	2	1	0
0		ME05715	75	5	0	2	3	0	0	0	0	0	0	0	0		1	0	1	0	0	1	0	0	0	0	0	0	0	0	0	0	2	1	1	2	30		2	4	3	0	0
1		ME05733	76	5	1	2	2	0	0	0	1	0	0	0	0	1	1	0	0	1	0	0	0	0	0	0	0	1	0	1	0	0	0	1	1	2		3	4	6	3	0	0
0		ME05742	75	5	0	2	2	0	0	0	0	0	1	0	0	1	1	1	0	0	0	0	0	0	0	0	0	0	0	0	0	0	2	1	1	0	27	2	3	3	3	0	0
1		ME05758	74	4	1	2	2	0	0	0	1	0	0	0	0	1	1	1	0	0	0	0	0	0	0	0	0		0	1	0	1	0	0	1	0	22	2	8	8	2	0	2
0		ME05762	72	4	0	2	1	0	0	1	0	0	0	0	0	1	1	0	0	1	0	0	0	0	0	0	0	0	0	0	0	0	1	0	1	0	29	4	4	4	3	0	0
1		ME05770	74	4	0	2	3	1	0	1	0	0	0	0	0	1	1	0	0	0	0	0	0	0	0	0	0	1	0	0	0	0	0	1	1	2	28	4	3	5	2	0	0
0		ME05771	74	4	0	2	2	0	1							0	0	0	0	0	0	0	0	0		0	0	1	0	1	0	0	2	1	0	2	23	31	1	3	0	0	0
0		ME05773	76	5	1	2	2	0	0	0	0	1	0	0	0	1	0	0	1	0	1	0	0	0	0	0	0	0	0	0	0	0	0	0	1	3	24	4	1	4	2	0	0
1		ME05778	75	5	0	2	1	0	0	0	0	1	0	0	0	1	1	0	0	1	1	0	1	0	0	0	0	1	0	0	0	1	0	1	1	3	22	4	3	6	4	0	1
0		ME05781	72	4	1	2	1	0	0	1	0	0	0	0	0	1	1	1	0	1	1	0	0	0	0	0	0	1	0	0	0	0	0	0	1	0	31	8	4	4	4	0	0
1		ME05782	75	5	1	2	2	0	0	0	1	0	0	0	0	1	1	0	1	1	0	0	0	1	0	0	0	1	1	1	1	0	0	0	1	2	18	4	6	8	5	2	0
1		ME05805	73	4	0	2	2	0	0	0	0	0	1	0	0	1	1	1	1	0	0	0	0	0	0	0	0		1	1	1	1		2	1	1		2	10	11	4	2	4
1		ME05815	73	4	0	2	3	0	0	0	0	0	1	0	0	1	1	0	1	0	1	0	0	0	0	0	0	1	0	0	0	1	0	2	1	0	25	4	7	8	5	0	1
1		ME05817	72	4	1	2	3	0	0	1	0	0	0	0	0	1	1	1	1	0	0	0	0	0	0	0	0	0	0	0	0	0	0	0	1	3	27	14	8	11	9	0	0
0		ME05822	72	4	0	2	1	0	0	1	0	0	0	0	0	1	0	0	0	1	0	0	0	0	0	1	0	0	0		0	0		0	1	0	13	4	1	1	2	0	0
0		ME05829	75	5	1	2	1	0	0	1	0	0	0	0	0	1	1	1	0	1	0	0	0	0	0	0	0	1	0	0	0	0	0	0	1	1	29	9	3	4	4	0	0
1		ME05832	73	4	0	1	2	0	0	0	0	1	0	0	0	1	1	1	0	0	1	0	0	0	0	0	0	0	0	0	0	0	0	0	1	1	34	15	6	7	6	0	0
0		ME05857	79	5	0	2	3	1	1	0	0	0	0	0	0	0	1	0	0	0	0	0	0	1	0	0	0	0	0	1	0	0	0	0	1	0	22	3	4	4	4	0	0
1		ME05861	71	4	1	2	2	0	0	0	0	0	0	0	0		1	1	1	0	1	0	0	0	1	0	0	0	0	0	1	0	0	0	1	0	30	0	8	8	6	2	0
1		ME05862	71	4	0	2	2	0	0	0	0	1	0	0	0	1	1	1	0	0	0	0	0	0	0	0	0	0	0		0	0	0	0	1	2	30	4	6	9	2	0	0
0		ME05863	75	5	0	0	1	0	0	0	0	1	0	0	0	1	1	0	1	0	1	0	0	0	0	0	0	0	0	1	0	0	1	0	1	0	31	14	2	2	3	0	0
1		ME05874	74	4	0	2	3	0	0	0	0	1	0	0	0	1	1	1	1	0	0	0	0	0	0	0	0	0	0	1	1	1	2	1	1	5	25	2	8	13	6	3	1
0		ME05883	56	1	1	2	1	0	0	0	0	0	0	0	0		0	0	0	1		0	0	0	0	0	0	0	0	0	0	0	0	0	0	0	18	0	1	1	1	0	0
0		ME05893	73	4	0	2	2	0	0	1	0	0	0	0	0		1	0	0	0	0	0	0	0	0	0	0	0	0	0	1	0	0	0	0	3	36	0	1	4	1	1	0
1		ME05910	74	4	0	2	3	0	0	0	0	1	0	0	0	1	1	0	1	0	0	0	0	0	0	0	0	1	0	1	1	0	1	1	1	1	22	7	4	5	3	1	0
1		ME05920	75	5	1	2	3	0	0	0	1	0	0	0	0	1	1	1	1	0	1	1	0	0	0	0	0	1	0	0	0	1	0	1	1	4	25	6	3	7	6	0	1
0		ME05924	72	4	1	2	3	0	0	1	0	0	0	0	0	1	1	0	0	0	0	0	0	0	0	0	0	0	0	0	0	1	0	0	1	0	28	3	3	3	2	0	1
1		ME05925	72	4	0	2	3	0	0	1	0	0	0	0	0	1	1	1	0	0	0	0	1	0	1	0	0	0	1	1	1	0	2	2	1	3	24	12	5	9	9	2	0
1		ME05927	75	5	0	2	3	1	0	1	0	0	0	0	0	1	0	0	0	0	1	0	0	0	0	0	0	0	0	0	0	0	0	0	0	5	36	2	0	5	1	0	0
1		ME05929	75	5	1	2	2	0	1							0	1	1	1	0	0	0	0	0	0	0	0	0	0	1	1	1	0	0	1	2	26	13	8	10	3	1	1
0		ME05931	72	4	0	2	3	0	0	0	0	0	1	0	0	1	1	0	0	0	0	0	0	0	0	0	0	0	0	0	0	1	0	1	1	0	28	3	3	3	2	0	1
0		ME05937	75	5	0	2	3	1	0	1	0	0	0	0	0		1	0	0	0	1	0	0	0	0	0	0	0	0	0	0	0	0	1	1	3	34	0	0	3	2	0	0
1		ME05960	76	5	1	2	1	0	0	1	0	0	0	0	0	1	1	1	0	1	1	0	0	0	0	0	0	1	0	1	0	0	0	0	1	0	14	4	8	8	7	0	0
1		ME05962	76	5	0	2	1	0	0	1	0	0	0	0	0	1	1	1	0	1	0	0	0	0	0	0	0	1	0	1	1	0	0	1	1	0	36	6	6	6	3	2	0
1		ME05964	72	4	1	2	1	1	0	1	0	0	0	0	0	1	1	1	0	1	0	1	0	0	0	0	0	1	0	0	1	0	0	1	1	0	12	8	5	5	4	2	0
1		ME05968	71	4	1	2	3	0	0	1	0	0	0	0	0	1	1	0	0	0	0	1	0	1	0	0	1	1	0	0	0	1	0	0	1	5	29	2	5	10	8	0	1
1		ME05970	73	4	1	2	1	0	0	0	1	0	0	0	0	1	1	1	1	0	0	0	0	0	0	0	0	0	0	0	1	0	0	1	1	2	30	7	6	8	4	1	0
0		ME05973	71	4	1	2	2	0	0	0	0	1	0	0	0	1	1	1	0	0	1	0	0	0	0	0	0	0	0	0	0	0	0	0	1	1	28	2	1	2	4	0	0
0		ME05980	72	4	1	2	2	0	1	0	0	0	0	0	0	0	1	1	0	0	0	1	0	0	0	0	0	0	0	1	0	0	0	0	1	1	20	15	3	4	5	0	0
0		ME05984	73	4	1	2	2	0	0	1	0	0	0	0	0		0	0	0	0		0	0	0	0	0	0	1	0	0	0	0	2	1	0	3	31	0	0	3	0	0	0
0		ME05997	74	4	0	2	2	0	0	0	0	0	1	0	0	1	1	1	0	0	0	0	0	0	0	0	0	0	0	0	0	0	0	0	1	1	14	4	3	4	5	0	0
1		ME06004	75	5	0	2	2	0	0	0	0	1	0	0	0	1	1	1	0	1	0	0	0	0	0	0	0	0	0	1	1	0	0	2	1	1	25	5	8	9	5	1	0
1		ME06021	72	4	1	2	1	1	0	1	0	0	0	0	0	1	1	1	1	1	0	0	0	0	0	0	0	1	0	1	1	0	0	0	1	0	17	4	5	5	6	1	0
0		ME06025	71	4	0	2	2	0	0	0	0	0	1	0	0	1	1	1	0	0	0	0	0	0	0	0	0	1	0	0	0	0	1	1	1	0	24	2	3	3	3	0	0
0		ME06031	72	4	0	2	3	1	0	1	0	0	0	0	0	1	1	0	0	0	1	1	0	1	0	0	0	1	0	0	0	0	0	0	1	2	21	14	2	4	4	0	0
0		ME06045	73	4	1	2	2	0	0	0	0	1	0	0	0	1	1	1	0	0	0	0	0	0	0	0	0	0	0	0	0	0	0	1	1	0	32	12	2	2	3	0	0
1		ME06047	75	5	1	2	1	0	0	1	0	0	0	0	0	1	1	1	1	1	0	0	0	0	0	0	0	0	0	1	1	1	0	0	1	0	23	4	7	7	5	1	1
0		ME06054	74	4	1	2	2	0	0	0	0	0	1	0	0		1	1	0	0	0	0	0	0	0	0	0	0	0	0	0	0	0	0	1	1	17	0	3	4	3	0	0
1		ME06065	73	4	1	2	3	0	0	1	0	0	0	0	0	1	1	0	0	0	0	1	1	1	0	0	0	0	0	0	0	0	0	1	1	1	25	14	8	9	6	0	0
0		ME06071	71	4	1	2	2	0	0	1	0	0	0	0	0	1	1	1	0	0	0	0	0	0	0	0	0	0	0	1	0	0	0	0	1	1	18	4	0	1	2	0	0
0		ME06078	58	1	0	2	3	1	0	1	0	0	0	0	0	1	1	0	0	1	0	0	0	0	0	0	0	0	0	0	0	0	1	2	1	2	25	2	1	3	3	0	0
1		ME06080	74	4	1	2	3	1	0	1	0	0	0	0	0	1	1	0	0	0	0	0	0	0		0	0	0	0	0	0	0	0	0	0	6	34	3	1	7	1	0	0
1		ME06082	75	5	1	2	2	0	0	0	0	1	0	0	0	1	1	1	1	0	0	0	0	0	0	0	0	1	0	1	0	1	0	0	1	4	25	13	6	10	5	0	2
1		ME06083	71	4	1	2	1	0	0	0	1	0	0	0	0	1	1	1	0	1	0	0	0	0	0	0	0	0	0	1	1	0	0	0	1	2	25	4	6	8	4	1	0
1		ME06085	74	4	0	2	2	1	0	1	0	0	0	0	0	1	1	1	0	0	0	1	0	0	0	0	0	1	0	1	1	0	0	1	1	0	26	7	5	5	4	1	0
1		ME06090	72	4	0	2	2	0	0	0	0	0	1	0	0		1	0	0	0	0	0	0	0	0	1	0	1	0	1	1	1	0	0	1	6	20	0	7	16	3	4	1
1		ME06106	73	4	0	2	1	1	0	1	0	0	0	0	0	1	1	1	0	0	1	0	0	0	0	0	0	0	0	0	1	1	1	0	1	0	20	6	12	12	7	3	2
1		ME06111	80	6	0	2	3	1	0	0	1	0	0	0	0	1	1	0	0	0	0	1	0	0	0	0	0		0	0	1	0	2	2	1	5	33	3	9	14	4	1	0
1		ME06122	76	5	0	2	3	0	0	0	0	1	0	0	0	1	1	1	0	1	0	0	0	1	0	0	0	1	0	1	0	0	2	2	1	0	27	45	7	7	7	0	0
0		ME06124	73	4	0	2	2	0	0	0	0	0	1	0	0	1	1	0	0	0	1	0	0	0	0	0	1	0	1	1	1	0	0	0	1	0	21	1	4	4	3	3	0
1		ME06128	73	4	1	2	3	0	0	1	0	0	0	0	0	1	0	1	0	0	0	0	0	0	0	0	0	1	0	1	1	0	0	0	0	3	34	2	2	5	1	1	0
1		ME06131	74	4	1	2	2	0	0	1	0	0	0	0	0	1	1	0	1	0	0	0	0	1	0	0	0	0	1	1	1	0	0	0	1	2	25	5	6	8	4	2	0
1		ME06132	73	4	0	2	2	0	0	0	0	1	0	0	0	1	1	1	0	0	0	0	0	0	0	0	0	0	0	0	1	0	2	1	1	1	31	16	5	6	3	1	0
0		ME06134	74	4	1	2	2	0	0	0	0	1	0	0	0	1	0	0	0	1	0	0	1	0	0	0	0	0	0	0	0	0	0	1	1	2	31	3	0	2	2	0	0
0		ME06155	71	4	1	2	2	0	0	0	0	1	0	0	0	1	1	0	0	1	0	0	0	0	0	0	0	0	0	0	1	1	0		1	0	25	4	4	4	3	1	1
0		ME06161	75	5	0	2	3	0	0	0	0	0	0	0	0		1	1	0	0	0	0	0	0	0	0	0	1	0	0	0	0	0	1	1	1	29	0	0	1	4	0	0
1		ME06165	75	5	1	2	3	0	1							0	1	0	1	1	0	1	0	0	0	0	0	1	0	0	0	0	0	1	1	5	26	2	3	8	6	0	0
1		ME06168	73	4	0	2	2	0	0	0	0	1	0	0	0	1	1	0	0	0	1	0	0	0	0	0	0	0	0	0	1	1	0	0	1	0	24	6	9	9	6	2	2
0		ME06171	58	1	1	1	2	1	0	1	0	0	0	0	0	1	0	0	1	1	0	0	0	0	0	0	0	0	0	0	0	0	0	1	1	3	24	7	0	3	2	0	0
1		ME06177	74	4	0	2	3	0	0	0	0	1	0	0	0	1	1	1	0	1	0	0	0	0	0	0	0	0	0	1	1	1	2	2	1	2	26	7	11	13	3	1	2
1		ME06184	74	4	1	2	3	0	0	1	0	0	0	0	0	1	1	0	1	0	1	0	0	0	0	0	0	0	0	1	1	1	0	0	1	3	17	4	4	7	5	1	1
1		ME06185	73	4	0	2	2	0	0	1	0	1	0	0	0	2	1	1	0	0	0	0	0	0	0	0	0	0	0	0	0	0	2	1	1	1	24	5	5	6	3	0	0
1		ME06187	73	4	0	2	3	0	0	1	0	0	0	0	0	1	1	1	1	1	0	0	0	0	0	0	0	1	0	0	1	0	2	1	1	2	24	7	3	5	7	1	0
1		ME06195	94	6	1	2	1	0	0	0	1	0	0	0	0	1	1	0	0	0	1	0	0	0	0	0	0	1	1	1	0	1	0	0	1	5	23	4	4	9	3	0	2
1		ME06197	73	4	1	2	2	0	0	0	0	1	0	0	0	1	1	1	0	1	1	0	0	0	0	0	0	0	0	0	1	1	0	0	1	3	27	4	7	10	5	1	1
0		ME06198	72	4	1	1	1		0	1	0	0	0	0	0	1	1	0	1	0	0	0	0	0	0	0	0	0	0	1	1	0	0	0	1	1	31	15	3	4	2	1	0
0		ME06203	76	5	0	2	2	0	0	0	0	1	0	0	0	1	0	1	0	0	0	0	0	0	0	0	0	0	0	0	0	0	0	1	0	0	28	3	3	3	1	0	0
0		ME06209	73	4	0	2	2	0	0	0	0	1	0	0	0		1	0	0	0	0	0	0	0	0	0	0	0	0	1	0	0	2	0	1	0	28	0	1	1	4	0	0
1		ME06216	74	4	0	2	3	0	0	1	0	0	1	0	0	2	1	1	0	0	0	1	0	0	1	0	0	0	0	0	1	0	0	0	1	6	24	6	11	17	8	3	0
1		ME06219	73	4	0	2	3	1	0	1	0	0	0	0	0	1	1	0	0	0	0	0	0	0	0	0	0	0	0	0	1	0	0	1	0	2	34	6	5	7	1	1	0
1		ME06224	73	4	1	2	3	0	0	1	0	0	0	0	0	1	1	0	0	0	1	0	0	0	0	0	0	0	0	0	0	0	0	0	1	4	23	1	1	5	2	0	0
1		ME06225	73	4	0	2	3	0	0	0	0	0	1	0	0	1	1	1	0	0	0	0	0	0	0	0	0	1	0	1	0	0	0	1	1	3	27	3	4	7	3	0	0
0		ME06229	71	4	0	2	2	0	0	0	0	1	0	0	0	1	1	0	1	0	0	0	0	0	0	0	0	0	0	0	1	0	0	0	1	0	31	2	2	2	3	1	0
0		ME06234	72	4	1	2	3	1	0								0	0	0	0	0	0	0	0	0	0	0	0	0	0	0	0	0	0	0	0	35	0	2	2	0	0	0
1		ME06235	72	4	1	2	2	0	0	0	0	1	0	0	0	1	1	1	0	0	0	0	1	0	0	0	0	0	0	1	1	1	0	0	1	0	33	2	9	9	5	1	1
0		ME06236	70	4	0	2	2	0	0	0	0	1	0	0	0	1	1	1	0	0	0	0	0	0	0	0	0	1	0	1	0	0	0	0	1	1	32	3	2	3	2	0	0
1		ME06251	75	5	0	2	3	0	0	0	1	0	0	0	0	1	1	1	0	0	0	0	0	0	0	0	0	1	0	0	1	1	0	1	1	1	29	6	9	10	3	1	1
1		ME06252	76	5	1	2	2	0	0	0	1	0	0	0	0	1	1	0	0	0	0	1	0	0	0	0	0	0	0	0	1	1	0	0	1	3	27	6	4	7	4	1	1
1		ME06254	71	4	0	2	2	0	0	0	0	1	0	0	0	1	0	0	0	0	0	0	0	0	0	0	0	0	0	0	1	0	1	1	0	0	29	1	7	7	0	1	0
0		ME06269	71	4	0	2	3	1	0	1	0	0	0	0	0	1	0	0	0	0	0	0	0	0	0	0	0	1	0	1	0	0	0	1	0	0	26	2	1	1	0	0	0
1		ME06271	72	4	0	2	3	0	0	1	0	0	0	0	0	1	1	1	0	0	0	0	0	0	0	0	0	1	0	0	1	1	2	1	1	4	35	7	8	12	3	1	1
0		ME06272	74	4	0	2	3	0	0	0	0	1	0	0	0	1	1	0	1	0	1	0	0	0	0	0	0	0	0	0	0	0	0	1	1	1	26	5	3	4	4	0	0
1		ME06277	75	5	1	2	2	0	0	0	0	1	0	0	0	1	1	1	0	0	0	1	0	0	0	0	0	0	0	1	1	1	0	0	1	4	34	13	6	10	4	1	1
1		ME06286	73	4	0	2	3	1	0	1	0	1	0	0	0	2	1	0	1	0	1	1	0	1	0	0	0	0	0	0	0	1	2	2	1	1	26	8	5	6	6	0	2
1		ME06288	72	4	1	2	3	0	0	0	0	1	0	0	0	1	1	1	1	1	1	0	0	1	0	0	0	0	0	0	0	1	0	0	1	5	34	3	8	13	8	0	1
1		ME06295	71	4	1	2	2	0	0	0	0	1	0	0	0	1	1	0	0	0	1	0	0	0	0	0	0	0	0	0	0	1	0	0	1	1	28	2	4	5	3	0	1
1		ME06297	75	5	1	2	2	0	0	1	0	0	0	0	0	1	1	0	0	1	0	0	0	0	0	0	0	0	0	1	1	0	0	0	1	3	28	2	2	5	2	1	0
1		ME06300	74	4	0	2	2	0	0	1	0	0	0	0	0	1	1	1	0	0	1	0	0	0	0	0	0	0	0	0	0	0	0	2	1	0	32	3	5	6	7	0	0
0		ME06302	77	5	0	0	2	0	0	0	1	0	0	0	0	1	0	1	0	0	0	0	0	0	0	0	0	0	0	1	1	0	0	0	0	0	33	4	3	3	1	2	0
1		ME06318	79	5	1	2	3	0	0	1	0	0	0	0	0	1	1	1	0	0	1	0		0	0	0	0	0	0	0	1	0	0	0	1	0	28	7	9	9	4	1	0
1		ME06323	88	6	0	2	3	0	1							0	0	0	1	1	1	0	0	0	0	0	0	1	0	0	0	0	2	1	1	2	28	8	4	6	4	0	0
1		ME06326	87	6	0	2	3	0	0	0	0	1	0	0	0	1	1	1	0	0	1	0	0	0	0	0	0	1	0	0	1	1		0	1	4	33	5	10	14	5	1	1
1		ME06336	77	5	0	2	2	0	0	1	0	0	0	0	0	1	0	0	0	1	0	0	0	0	0	0	0	1	0	0	1	1	0	1	0	0	31	2	7	7	1	1	1
1		ME06340	76	5	0	2	2	0	0	0	0	1	0	0	0	1	1	1	0	0	0	0	0	0	0	0	0	0	0	0	0	0	0	0	1	4	25	2	2	6	4	0	0
0		ME06341	77	5	1	3	1	0	0	1	0	0	0	0	0	1	1	0	0	0	1	0	0	0	0	0	1	1	0	0	1	1	0	0	1	0	23	1	3	3	3	1	1
1		ME06343	80	6	1	2	3	0	0	1	0	0	0	0	0	1	1	1	1	1	0	0	0	0	0	0	0	1	0	1	0	0	0	0	1	4	17	26	6	10	9	0	0
1		ME06352	77	5	1	2	3	0	0	1	0	1	0	0	0	2	1	1	0	0	1	0	0	0	0	0	0	1	0	1	1	1	0	0	1	2	19	19	14	16	4	2	4
1		ME06359	76	5	1	2	3	1	0	1	1	0	0	0	0	2	0	0	1	0	0	0	0	0	0	0	0	0	1	1	0	0	0	0	1	4	27	7	2	6	2	0	0
1		ME06381	78	5	0	2	2	0	0	0	0	0	1	0	0	1	1	0	0	1	0	1	0	0	0	0	0	1	1		0	0	0	2	1	1	16	6	4	5	4	0	0
1		ME06404	81	6	0	2	3	0	0	0	0	1	0	0	0	1	1	1	0	0	0	0	0	0	0	0	0	0	0	1	1	0	0	1	1	3	30	3	3	6	2	1	0
1		ME06414	78	5	0	2	3	1	0	1	0	0	0	0	0	1	1	1	1	0	0	0	0	1	0	0	0	0	0	1	0	1	0	1	1	3	24	7	8	11	6	0	1
1		ME06417	85	6	0	2	3	0	0	1	0	0	0	0	0	1	0	0	0	0	0	0	0	0	0	0	0	0	0	0	1	0	0	0	0	0	36	1	5	5	0	2	0
0		ME06425	82	6	0	2	1	0	0	1	0	0	0	0	0		0	0	0	0		0	0	0	0	0	0	0	0	1	1	0	0	0	0	0	25	0	3	3	0	1	0
1		ME06431	78	5	1	2	3	0	0	1	0	0	0	0	0	1	1	0	0	1	0	0	0	0	0	0	0	1	0	0	1	1	0	0	1	0	36	2	6	6	2	2	1
1		ME06440	84	6	0	2	3	1	0	0	0	1	0	0	0	1	1	0	0	0	0	0	1	0	0	0	0	1	0	0	1	1	0	1	1	3	28	7	6	9	4	1	1
1		ME06446	79	5	0	2	3	0	0	0	0	0	1	0	0	1	1	1	1	0	0	0	0	0	0	0	0	1	0	1	1	0	0	1	1	1	36	12	4	5	4	1	0
1	1	ME06474	78	5	0	2		0	0	1	0	0	0	0	0	1	0	1	1	0	1	0	1	0	0	0	0	1	0	0	0	1	0	1	1	6	21	3	7	13	6	0	3
0		ME06477	77	5	0	2	2	0	0	0	0	1	0	0	0	1	1	0	0	0	0	0	1	0	0	0	0	0	0	0	0	0	0	1	1	3	25	8	1	4	3	0	0
1		ME06482	77	5	0	2	2	0	0	1	0	0	0	0	0	1	1	1	0	0	1	0	0	0	0	0	0	0	0	1	0	0	2	1	1	4	24	8	3	7	4	0	0
1		ME06490	77	5	0	2	2	0	0	0	0	1	0	0	0	1	1	1	0	0	0	0	0	0	1	0	0	0	0	1	1	1	0	0	1	0	28	4	10	10	4	2	2
1		ME06506	88	6	1	2	2	0	0	0	0	1	0	0	0	1	1	1	1	1	0	0	0	0	0	0	0	1	0	1	0	0	0	0	1	1	28	1	5	6	6	0	0
1		ME06507	84	6	0	2	2	0	0	1	0	0	0	0	0	1	0	1	0	0	0	1	0	0	0	0	0	1	0	1	1	1	0	1	1	1	29	13	13	14	2	3	1
1		ME06511	80	6	0	2	1	0	1	0	0	0	0	0	0	0	1	1	0	0	0	0	0	0	0	0	0	1	0	1	1	1	0	1	1	1	29	30	6	7	3	1	1
1		ME06514	80	6	0	2	2	0	0	0	0	1	0	0	0	1	1	1	0	1		1	0	0	0	1	0	1	1	1	1	0	2	0	1	3		8	2	5	6	1	0
0		ME06520	77	5	0	2	2	0	0	0	1	0	0	0	0	1	0	0	0	0	0	0	1	0	0	0	0	1	0	1	1	0	0	0	0	1	25	12	3	4	1	2	0
1		ME06537	81	6	0	2	2	0	0	0	0	1	0	0	0	1	1	1	0	0	0	0	0	0	0	0	0	0	0	0	1	1	0	1	1	2	22	2	6	8	2	1	1
0		ME06554	57	1	1	2	3	0	0	0	0	1	0	0	0	1	1	0	0	0	0	0	0	0	0	0	0	1	0	0	0	0	0	1	0	1	29	1	1	2	1	0	0
1		ME06556	78	5	1	2	3	0	0	0	0	1	0	0	0	1	0	1	0	0	0	0	0	0	0	0	0	0	0	0	0	1	0	0	0	1	33	2	6	7	1	0	3
0		ME06564	81	6	1	2	1	0	0	1	0	0	0	0	0	1	0	0	0	1	0	1	0	0	0	0	0	0	0	1	1	0	0	0	1	0	14	16	4	4	2	1	0
1		ME06587	92	6	1	2	2	0	0	0	0	1	0	0	0	1	1	1	0	1	0	0	0	0	0	0	0	0	0	1	0	0	0	0	1	2	22	5	3	5	4	0	0
0		ME06594	78	5	0	2	1	0	0	0	1	0	0	0	0	1	1	0	1	0	0	0	0	0	0	0	0	0	0	1	1	0	0	1	1	0	27	5	3	3	3	1	0
0		ME06603	81	6	0	2	3	0	0	0	0	1	0	0	0	1	0	0	0	1	1	0	1	0	0	0	0	0	0	0	0	0	0	0	1	2	29	3	2	4	3	0	0
1		ME06610	78	5	1	2	1	0	0	0	1	0	0	0	0	1	1	1	1	1	0	0	0	0	0	0	0	0	0	1	0	0	0	0	1	3	25	7	3	6	5	0	0
0		ME06618	77	5	0	2	2	0	0	1	0	0	0	0	0	1	1	1	0	0	0	0	0	0	0	0	0	0	0	1	0	0	0	2	1	0	25	5	1	1	2	0	0
1		ME06619	81	6	0	2	3	0	0	1	0	1	0	0	0	2	1	1	0	1	0	0	0	0	0	0	0	0	0	0	1	0	2	0	1	0	24	10	6	6	4	1	0
0		ME06620	77	5	1	2	3	0	0	0	0	1	0	0	0	1	1	0	0	0	0	0	0	0	0	0	0	0	0	0	0	0	0	0	0	2	32	2	1	3	1	0	0
1		ME06626	64	2	1	2	2	0	0	1	0	0	0	0	0	1	1	1	1	0	1	0	0	1	0	0	0	0	0	1	0	1	0	0	1	0	20	10	8	8	8	0	2
0		ME06638	78	5	0	2	1	0	0	1	0	0	0	0	0	1	0	0	0	0	0	0	0	0	0	0	0	1	0		0	0	1	1	0	1	16	6	0	1	0	0	0
1		ME06656	77	5	1	2	2	0	0	1	1	0	0	0	0	2	1	1	1	1	0	0	0	1	0	0	0	1	0	1	1	0	0		1	4	26	8	11	15	7	1	0
1		ME06659	76	5	1	2	2	0	0	0	0	1	0	0	0	1	1	0	1	0	0	0	0	0	0	0	0	0	0	1	0	1	0	1	1	5	30	5	4	9	4	0	2
1		ME06663	88	6	1	2	2	0	0	0	1	0	0	0	0		1	1	1	0	0	0	1	1	0	0	0	0	0	1	0	1	0	0	1	3		0	3	6	6	0	1
1		ME06666	67	3	1	0	1	0	0	0	0	1	0	0	0	1	1	1	1	1	0	1	1	0	1	0	0	1	0	0	0	0	0	0	1	2	26	48	8	10	9	0	0
1		ME06675	76	5	1	2	1	0	0	0	1	0	0	0	0	1	0	0	0	0	0	0		0		0	0	1	0	1	1	0	0	0	0	0	25	14	9	9	0	1	0
1		ME06689	82	6	0	2	3	0	0	0	0	0	1	0	0	1	1	1	1	0	0	0	0	0	0	0	0	1	0	1	1	0	0	0	1	1	20	4	6	7	5	1	0
1		ME06699	78	5	0	2	3	0	0	0	0	1	0	0	0	1	1	1	0	0	1	0	0	1	0	0	0	0	0	1	0	0	2	0	1	1	21	2	9	10	5	0	0
0		ME06711	60	2	1	2	2	0	1	0	0	0	0	0	0	0	0	0	0	1	1	0	0	0	0	0	1	0	0	0	1	0	0	0	1	0	19	12	4	4	3	1	0
1		ME06714	85	6	0	2	2	0	0	0	0	1	0	0	0	1	1	0	1	0	0	0	0	0	0	0	0	0	0	0	1	1	0	1	1	0	26	7	11	11	3	3	1
1		ME06733	78	5	1	2	1	0	0	0	0	1	0	0	0	1	1	1	0	0	0	0	0	0	0	0	0	0	0	1	1	1	0	0	1	3	23	16	12	15	2	1	1
1		ME06753	78	5	1	2	2	0	0	1	0	0	0	0	0	1	1	1	0	0	0	0	0	0	0	0	0	0	0	1	0	1	0	0	1	4	32	6	7	11	2	0	1
1		ME06755	83	6	1	2	3	0	0	1	0	1	0	0	0	2	1	1	0	1	0	1	0	1	1	0	0	0	0	1	1	0	0	0	1	1	18	3	14	17	7	3	0
1		ME06759	83	6	1	2	1	0	0	0	0	0	0	0	0		1	0	1	1	0	0	0	0	0	1	0	1	0	1	0	1	0	0	1	2	24	0	4	6	5	0	1
1		ME06774	77	5	0	2	3	0	0	0	0	0	1	0	0	1	1	0	0	0	0	0	0	0	0	0	0	1	0	1	0	0	2	0	0	1	21	4	4	5	1	0	0
0		ME06782	76	5	0	2	3	0	0	1	0	0	0	0	0	1	0	0	0	0	0	0	0	0	0	0	0	0	0	0	0	0	0	0	0	0	25	1	1	1	0	0	0
1		ME06789	91	6	1	2	2	0	0	0	1	0	0	0	0	1	1	1	0	0	0	0	0	0	0	0	0	1	0	1	1	1	0	0	1	1	25	3	7	8	2	1	3
0		ME06812	84	6	1	2	2	0	0								0	0	0	0	0	0	0	0	0	0	0	0	0	0	0	0	0	0	0	1	35	0	0	1	0	0	0
0		ME06814	87	6	1	2	1	0	0	1	0	0	0	0	0		1	0	0	0	1	0	0	0	0	0	0	0	0	1	0	0	0	0	1	0	24	0	3	3	3	0	0
1		ME06824	79	5	1	2	3	0	1							0	1	0	1	1	0	0	0	0	0	0	0	0	0	1	0	0	0	1	1	6	26	7	1	7	3	0	0
1		ME06834	78	5	1	2	3	0	0	0	0	1	0	0	0	1	1	0	0	0	0	0	0	0	0	0	0	0	0	0	1	1	0	2	1	5	36	6	3	8	2	1	1
1		ME06850	76	5	1	2	2	0	0	0	0	1	0	0	0	1	0	0	0	0	0	0	0	0	0	0	0	1	0	0	0	0	0	0	0	12	35	3	0	12	0	0	0
1		ME06860	77	5	0	2	3	0	0	0	0	1	0	0	0	1	1	0	0	0	0	0	0	0	0	0	0	0	0	1	1	0	0	1	1	4	34	6	7	11	3	1	0
1		ME06863	77	5	0	2	1	0	1							0	1	1	1	0	0	0	0	0	0	0	0	0	0	1	1	0	0	1	1	2	31	16	7	9	5	1	0
1		ME06864	82	6	1	2	1	0	0	0	0	1	0	0	0	1	0	1	1	0	0	0	0	0	0	0	0	1	0	1	0	0	0	0	1	4	24	16	2	6	3	0	0
1		ME06867	77	5	1	2	2	0	0	0	0	0	1	0	0	1	1	1	1	0	0	0	0	0	0	0	0	1	0	0	1	0	0	1	1	0	29	4	6	6	4	1	0
1		ME06871	80	6	1	2	1	0	0	1	0	0	0	0	0	1	1	0	0	0	0	0	0	0	0	0	0	0	0	1	1	0	0	2	1	1	24	7	5	6	2	2	0
1		ME06872	77	5	1	2	2	0	0	0	0	1	0	0	0	1	1	1	0	1	0	0	0	0	0	0	0	0	0	1	1	1	0	0	1	3	25	9	5	8	3	1	1
1		ME06880	76	5	0	2	2	0	0	1	0	0	0	0	0	1	1	1	1	1	0	0	0	0	0	0	0	0	0	0	0	0	2	1	1	1	31	3	4	5	5	0	0
1		ME06892	78	5	0	2	3	0	0	0	0	1	0	0	0	1	1	1	0	0	0	0	0	0	0	0	0	0	0	1	1	0	0	0	1	1	29	7	6	7	2	1	0
1		ME06894	79	5	0	2	3	0	0	0	0	0	1	0	0	1	0	0	0	0	1	0	0	0	0	0	0	0	0	0	0	0	0	1	0	4	17	4	2	6	1	0	0
0		ME06896	86	6	1	2	1	0	0	1	0	0	0	0	0	1	1	1	1	0	0	0	0	0	0	0	0	0	1	1	0	0	0	0	1	1	19	3	2	3	3	0	0
0		ME06898	81	6	0	2	2	1	1	0	0	0	0	0	0	0	1	0	0	0	0	0	0	0	0	0	0	1	0	1	0	0	2	1	1	0	28	1	3	3	2	0	0
1		ME06905	79	5	0	2	1	0	0	1	0	0	0	0	0	1	1	1	0	0	0	0	0	0	1	0	0	1	0	1	0	0	1	0	1	0	19	12	8	8	3	0	0
0		ME06907	85	6	1	2	2	0	1	0	0	0	0	0	0	0	0	0	0	1	0	1	0	1	0	0	0	0	1	1	0	0	0	0	1	1	30	2	2	3	3	0	0
1		ME06911	78	5	1	2	2	0	0	1	0	0	0	0	0		0	1	0	0	0	0	0	0	0	0	0	1	0	0	0	0	0	0	0	2	33	0	3	5	1	0	0
1		ME06913	78	5	1	2	1	0	0	0	0	1	0	0	0	1	1	1	1	0	0	0	0	0	0	0	0	0	0	1	0	1	0	0	1	2	28	3	11	13	5	0	2
1		ME06916	87	6	0	2	3	0	0	0	0	1	0	0	0	1	1	1	0	1	0	0	0	0	0	0	0	0	0	0	1	1	0	0	1	2	22	2	6	8	4	2	1
0		ME06918	69	3	1	2	3	0	0	0	0	1	0	0	0	1	0	0	0	0	0	0	0	0	0	0	0	0	0	0	0	0	0	0	0	0	28	10	3	3	0	0	0
0		ME06943	92	6	0	2	2	0	0	0	0	1	0	0	0	1	1	1	0	0	1	0	0	0	0	0	0	1	1	1	0	0	0	2	1	0		6	2	2	3	0	0
0		ME06950	86	6	1	2	2	0	1							0	1	0	1	0	0	0	0	0	0	1	0	1	0	1	0	0	0	0	1	0	5	12	1	1	3	0	0
0		ME06951	76	5	0	2	2	0	0	0	0	1	0	0	0	1	1	0	0	0	0	0	0	0	0	0	0	0	0	1	0	1	0	1	1	1	34	4	3	4	2	0	1
1		ME06952	77	5	0	2	1	0	0	1	0	0	0	0	0	1	1	1	0	0	0	0	0	0	0	0	0	0	0	1	1	0	0	1	1	0	26	20	5	5	4	1	0
1		ME06953	86	6	1	2	1	0	0	0	0	1	0	0	0	1	1	1	1	1	0	0	1	0	0	0	0	0	0	1	1	0	0	0	1	3	25	5	3	6	7	1	0
1		ME06959	87	6	0	2	3	0	0	1	0	0	0	0	0	1	1	1	0	0	1	0	0	0	0	0	0	0	0	1	1	1	0	0	1	0	19	15	7	7	3	2	1
1		ME06961	79	5	0	2	2	0	0	0	1	0	0	0	0	1	1	1	0	0	0	0	0	0	0	0	0	0	0	1	0	0	2	2	1	0	28	16	6	6	3	0	0
1		ME06964	77	5	1	2	2	0	0	1	0	0	0	0	0	1	0	0	1	0	0	0	0	0	0	0	0	1	1	1	1	0	0	0	1	5	19	8	6	11	2	1	0
0		ME06980	76	5	0	2	3	0	0	0	0	0	1	0	0	1	0	0	1	0	1	0	0	0	0	0	0	0	0	0	0	0	0	0	1	2	33	2	2	4	3	0	0
1		ME06984	76	5	0	2	3	0	0	1	0	0	0	0	0	1	1	1	0	0	0	0	0	0	0	0	0	0	0	0	0	0	2	1	1	3	30	3	3	6	3	0	0
1		ME06987	79	5	1	2	2	0	0	0	0	1	0	0	0	1	0	0	1	0	1	0	0	0	0	0	0	0	0	1	0	0	0	0	1	3	22	4	2	5	2	0	0
1		ME06990	80	6	1	2	2	0	0	0	0	1	0	0	0	1	1	1	1	0	0	0	0	0	0	0	0	1	0	1	1	1	0	0	1	2	31	2	5	7	4	2	1
1		ME06997	86	6	1	2	3	0	0								0	0	0	0	0	0	0	0	0	0	0		0	0	0	0	0	1	0	2	28		3	5	0	0	0
1		ME07021	57	1	1	0	2	0	0	1	0	0	0	0	0	1	1	1	0	0	0	0	0	0	0	0	0	0	1	1	0	0	0	0	1	3	25	6	2	5	4	0	0
1		ME07028	55	1	1	0	1	0	0	0	1	0	0	0	0	1	1	0	0	1	0	0	1	0	0	0	0	0	0	0	0	0	0	0	1	2	28		5	7	4	0	0
0		ME07031	56	1	1	0	2	0	0	1	0	0	0	0	0	1	1	0	0	0	0	0	0	0	0	0	0	0	0	0	0	0	0	0	1	0	29	2	2	2	2	0	0
0		ME07033	56	1	1	0	2	0	0	1	0	0	0	0	0	1	1	0	1	1	0	1	0	0	0	0	0	0	0	1	0	0	0	0	1	0	19	8	1	1	4	0	0
1		ME07040	60	2	0	0	2	0	0	1	0	0	0	0	0	1	1	1	0	0	0	0	0	0	0	0	0	0	0	0	0	0	0	0	1	3	32	3	5	8	2	0	0
1		ME07044	58	1	0	0	3	0	0	1	0	0	0	0	0	1	0	1	0	0	0	0	0	0	0	0	0	1	0	0	0	0	1	0	0	2	31	4	3	5	1	0	0
0		ME07049	57	1	0	0	1	0	0	1	0	0	0	0	0	1	0	0	1	0	1	0	0	0	0	0	0	0	0	0	0	0	0	0	1	0	30	5	3	3	2	0	0
1		ME07054	58	1	1	0	3	1	0	0	0	1	0	0	0	1	1	0	0	1	0	0	0	0	0	0	0	0	0	1	0	1	0	0	1	1	30	2	4	5	4	0	3
0		ME07064	57	1	1	0	2	0	0	1	0	0	0	0	0	1	1	0	0	1	0	0	0	0	0	0	0	0	0	0	0	0	0	0	1	0	28	4	3	3	3	0	0
0		ME07086	58	1	0	0	2	1	0	0	0	1	0	0	0	1	1	0	0	0	0	1	0	1	0	0	0		0	0	1	0	1	0	1	0	19		1	1	4	1	0
1		ME07120	61	2	1	0	1	0	0	1	0	0	0	0	0	1	1	1	0	0	0	0	0	0	0	0	0	0	0	0	0	0	0	0	1	0	29	4	6	6	3	0	0
0		ME07143	58	1	1	0	2	0	0	1	0	0	0	0	0	1	1	1	0	0	0	1	0	0	0	0	0	0	0	0	0	0	0	0	1	0	27	4	1	1	5	0	0
0		ME07149	59	1	1	0	3	1	0	0	0	1	0	0	0	1	1	1	1	1		0	0	0	0	0	0	0	0	1	0	0	1	0	1	0	31	5	4	4	6	0	0
0		ME07162	57	1	1	0	2	0	0	0	0	1	0	0	0	1	1	0	0	0	0	0	0	0	0	0	0	0	0	0	1	0	0	0	1	0	32	3	2	2	2	1	0
1		ME07172	64	2	0	0	1	0	0	0	0	1	0	0	0	1	1	0	0	1	0	1	0	0	0	0	0	0	0	1	1	1	0	0	1	1	28	6	5	6	4	1	1
0		ME07183	60	2	1	0	1	1	0	1	0	0	0	0	0	1	1	0	0	0	0	0	0	0	0	0	0	1	0	0	0	0	0	0	1	0	30	4	2	2	2	0	0
0		ME07184	59	1	1	0	2	0	0	1	0	0	0	0	0	1	1	1	0	1	0	0	0	0	0	0	0	1	0	1	1	0	0	0	1	0	29	4	4	4	4	1	0
0		ME07197	60	2	1	0	2	0	0	1	0	0	0	0	0	1	1	0	0	1	0	0	0	0	0	0	0	0	0	0	0	0	0	0	1	1	34	6	1	2	2	0	0
1		ME07203	58	1	1	0	2	0	0	0	0	1	0	0	0	1	1	1	0	0	0	0	0	0	0	0	0	0	0	0	0	0		0	1	1	28	3	5	6	3	0	0
0		ME07218	57	1	1	0	2	0	0	1	0	0	0	0	0	1	1	0	0	0	0	0	0	0	0	0	0	0	0	1	1	0	0	0	0	0	27	4	2	2	1	1	0
0		ME07227	58	1	1	0	3	0	0	1	0	0	0	0	0	1	1	0	1	0	0	0	0	0	0	0	0	0	0	0	0	0	0	0	1	1	30	6	1	2	5	0	0
0		ME07230	59	1	1	0	2	0	0	1	0	0	0	0	0	1	0	0	0	0		0	0	0	0	0	0	0	0	1	0	0	0	0	0	1	32	1	0	1	0	0	0
0		ME07249	57	1	0	0	2	1	0	0	0	1	0	0	0	1	1	1	0	0	0	0	0	0	0	0	0	0	0	0	0	0	0	0	1	0	30	5	1	1	2	0	0
0		ME07299	60	2	1	0	2	0	0								0	0	0	0	0	0	0	0	0	0	0	0	0	1	0	0	0	0	0	1	16	0	0	1	0	0	0
0		ME07310	57	1	0	0	2	0	0	1	0	0	0	0	0	1	1	0	0	0	0	0	0	0	0	0	0	0	0	0	1	0	0	0	1	0	33	6	4	4	2	1	0
1		ME07325	60	2	1	0	2	0	0	0	0	0	0	0	1	1	1	1	1	1	0	0	0	0	0	0	0	0	0	0	1	0	0	0	1	2	32	2	4	6	4	1	0
0		ME07333	60	2	0	0	2	0	0	1	0	0	0	0	0	1	0	0	0	0		0	0	0	0	0	0	0	0	1	0	0	2	0	0	2	22	1	0	2	0	0	0
0		ME07377	59	1	1	0	2	1	0	1	0	0	0	0	0	1	1	0	1	1	0	0	0	0	0	0	0	1	0	0	0	0	0	0	1	0	32	1	1	1	3	0	0
0		ME07378	69	3	0	0	1	1	0	1	0	0	0	0	0	1	1	0	0	0	0	0	0	0	0	0	0	0	0	0	0	1	0	0	1	0	31	4	2	2	2	0	1
1		ME07409	60	2	1	0	1	0	0	1	0	0	0	0	0	1	1	1	0	0	0	0	0	0	0	0	0	0	0	0	1	1	0	0	1	0	36	4	7	7	3	2	1
0		ME07414	57	1	1	0	2	1	0	1	0	0	0	0	0	1	1	1	1	1	0	0	1	0	0	0	0	0	0	1	0	0	0	0	1	1	29		0	1	7	0	0
1		ME07434	57	1	0	0	2	0	0	0	0	0	0	1	0	1	1	0	0	0	0	0	0	0	0	0	0	0	0	1	0	0	2	0	0	1	32	48	4	5	1	0	0
0		ME07435	57	1	1	0	2	0	0	1	0	0	0	0	0	1	1	1	0	0	0	0	0	0	0	0	0	0	0	0	0	0	0	0	1	0	28	6	3	3	2	0	0
0		ME07443	72	4	0	0	1	0	0	0	1	0	0	0	0	1	1	0	0	0	0	0	0	0	0	0	0	1	0	0	0	0	2	2	0	0	28	4	3	3	1	0	0
0		ME07446	57	1	1	0	2	0	0	0	0	1	0	0	0	1	1	0	0	0	0	0	0	0	0	0	0	0	0	0	0	0	0	0	1	0	32	12	3	3	2	0	0
0		ME07456	59	1	1	0	2	1	0	0	1	0	0	0	0	1	1	0	1	0	0	0	0	0	0	0	0	1	0	0	0	0	0	0	1	0	30	3	1	1	3	0	0
0		ME07477	58	1	1	0	1	0	1							0	1	1	1	0	0	0	0	0	0	0	0	1	0	0	0	0	0	0	1	0	23		2	2	3	0	0
0		ME07486	61	2	0	0	1	0	0	1	0	0	0	0	0	1	1	1	1	0	0	0	0	0	0	0	0	0	0	0	1	0	2	0	1	0	29	2	2	2	3	1	0
1		ME07522	59	1	1	0	2	0	0	1	0	0	0	0	0	1	1	1	0	1	1	0	0	0	0	0	0	0	0	0	0	0	0	0	1	0	30	6	5	5	5	0	0
1		ME07529	58	1	1	0	2	0	0	0	0	1	0	0	0	1	0	0	0	1	0	1	0	0	0	0	0	0	0	1	0	1	0	0	1	1	32	12	4	5	2	0	1
0		ME07533	57	1	1	0	1	0	0	0	1	0	0	0	0	1	0	0	0	0	0	0	0	0	0	0	0	1	0	0	0	0	0	0	0	1	25	1	0	1	0	0	0
1		ME07541	59	1	0	0	2	1	0	1	0	0	0	0	0	1	1	0	0	0	0	0	0	0	0	0	0	0	0	0	1	1	2	0	0	0	28	4	5	5	1	1	1
0		ME07551	57	1	0	0	1	0	0	0	0	1	0	0	0	1	1	1	1	0	0	0	0	0	0	0	0	0	0	0	1	0	0	0	1	0	32	4	3	3	4	1	0
0		ME07558	59	1	1	0	3	0	0	1	0	0	0	0	0	1	0	0	1	1		0	0	0	0	0	0	0	0	0	0	0	0	0	1	1	31	6	1	2	2	0	0
0		ME07572	60	2	0	0	2	1	0	1	0	0	0	0	0	1	1	1	0	0	0	0	0	0	0	0	0	0	0	0	0	0	1	2	1	0	34	12	4	4	3	0	0
0		ME07589	60	2	1	0	1	0	0	0	0	1	0	0	0	1	0	1	0	0	0	0	0	0	0	0	0	0	0	0	0	0	0	0	0	0	32	1	2	2	1	0	0
0		ME07605	60	2	1	0	3	0	0	1	0	0	0	0	0		0	0	0	0	0	1	0	0	0	0	0	1	0	0	0	0	0	0	0	0	36	0	1	1	1	0	0
1		ME07612	66	3	0	0	3	0	0	1	0	0	0	0	0	1	0	1	1	1	0	0	0	1	0	0	0	0	0	1	0	0	0	0	1	4	22	6	1	5	4	0	0
0		ME07613	59	1	1	0	2	1	0	1	0	0	0	0	0	1	1	1	0	0	0	0	0	0	0	0	0	0	0	0	0	0	0	0	1	0	32	13	2	2	2	0	0
0		ME07614	55	1	1	0	1	1	0	1	0	0	0	0	0	1	1	0	0	0	0	0	0	0	0	0	0	0	0	1	1	0	0	0	1	0	28	7	2	2	2	1	0
0		ME07627	57	1	1	0	2	0	0	1	0	0	0	0	0	1	0	0	0	0	0	0	0	0	0	0	0	0	0	0	0	0	0	0	0	0	31	12	1	1	0	0	0
0		ME07677	61	2	1	0	2	0	0	1	0	0	0	0	0	1	1	1	0	0	0	0	1	0	0	0	0	0	0	0	1	0	0	0	1	0	29	6	4	4	4	1	0
0		ME07686	58	1	0	0	2	0	0	1	0	0	0	0	0	1	1	0	0	0	1	0	0	0	0	0	0	0	0	0	0	0	0	0	1	1	25	2	3	4	3	0	0
0		ME07692	57	1	0	0	2	1	0	1	0	0	0	0	0	1	0	0	0	0	0	0	0	0	0	0	0	0	0	0	0	0	1	0	0	0	24	2	1	1	0	0	0
0		ME07700	60	2	1	0	2	0	0	1	0	0	0	0	0	1	1	1	0	1	0	0	0	0	0	0	0	0	0	1	0	0	0	0	1	0	34	4	4	4	4	0	0
0		ME07721	64	2	1	0	2	0	0	1	0	0	0	0	0	1	1	0	0	1	0	0	0	0	0	0	0	0	0	0	1	0	0	0	1	0	29	3	2	2	2	2	0
0	2	ME07729	65	3	0	0		0	0	0	0	0	1	0	0	1	0	0	0	0	0	0		0		0	0	0	0	1	0	0	1	0	0	0	20	2	1	1	0	0	0
0		ME07744	64	2	1	0	3	0	0	0	0	0	1	0	0	1	1	0	1	1	0	0	0	0	0	0	0	0	0	0	0	0	0	0	1	0	29	4	1	1	3	0	0
0		ME07795	64	2	1	0	1	0	0	0	0	1	0	0	0	1	1	0	0	0	0	0	0	0	0	0	0	1	0	0	1	1	0	0	1	0	22	6	4	4	2	1	1
1		ME07797	65	3	0	0	1	0	1							0	1	1	0	0	0	0	0	0	0	0	0		0	0	1	1	1	0	1	0	32	4	7	7	3	1	1
0		ME07800	65	3	1	0	2	0	0	1	0	0	0	0	0	1	1	0	0	1	0	0	0	0	0	0	0	0	0	0	0	0	0	0	1	0	30		1	1	3	0	0
0		ME07854	63	2	1	0	1	0	0	1	0	0	0	0	0	1	1	1	0	1	1	0	0	0	0	0	0	1	0	0	0	0	0	0	1	0	36	3	4	4	4	0	0
0		ME07864	65	3	1	0	3	0	0	1	0	0	0	0	0	1	0	0	0	1	1	0	0	0	0	0	0	0	0	1	0	0	0	0	1	3	34	1	0	3	2	0	0
1		ME07885	70	4	0	0	1	0	0	0	0	1	0	0	0	1	1	1	1	0	0	0	0	0	1	0	0	0	0	1	1	0	0	0	1	0	31	6	7	7	5	1	0
0		ME07903	64	2	1	0	1	0	0	0	0	1	0	0	0	1	1	0	0	0	0	0	0	0	0	0	0	0	0	0	0	0	0	0	0	0	34	1	1	1	1	0	0
0		ME07904	66	3	0	0	3	0	0	0	1	0	0	0	0	1	1	0	0	0		0	0	0	0	0	0	0	0	1	1	0	0	0	0	0	34	2	3	3	1	1	0
0		ME07910	63	2	1	0	2	1	0	0	0	1	0	0	0	1	1	0	0	0	1	0	0	0	0	0	0	0	0	0	0	0	0	0	1	1	32	3	1	2	2	0	0
0		ME07913	64	2	1	0	2	0	0	0	1	0	0	0	0	1	0	0	0	0	0	0	0	0	0	0	0	0	0	0	0	0	0	0	0	0	21	2	1	1	0	0	0
0		ME07933	63	2	0	0	3	0	1							0	1	1	1	0	0	0	0	0	0	0	0	0	0	0	0	0	2	0	1	0	32	2	3	3	3	0	0
1		ME07942	62	2	0	0	1	0	0	1	0	0	0	0	0	1	1	0	0	0	0	1	0	0	0	0	0	0	0	1	0	0	2	0	1	0	31	5	5	5	2	0	0
1		ME07982	62	2	0	0	1	1	0		0	0	0	0	0	1	1	1	0	0	0	0	0	0	0	0	0	0	0	0	0	0	0	0	1	0	34		5	5	3	0	0
0		ME07991	61	2	0	0	2	1	0	0	0	0	0	0	0		1	0	0	0	0	0	0	0	0	0	0	0	0	0	0	0	1	2	0	0	36	0	3	3	1	0	0
0		ME08009	62	2	1	0	1	0	0	0	0	1	0	0	0	1	0	0	0	0	0	0	0	0	0	0	0	0	0	0	0	0	0	0	0	1	33	3	0	1	0	0	0
0		ME08010	63	2	0	0	2	0	0	0	0	1	0	0	0	1	1	0	0	1	0	0	0	0	0	0	0	0	0	1	0	0	2	0	1	0	22	2	1	1	2	0	0
0		ME08011	62	2	1	0	3	0	0	0	0	0	0	0	0		1	0	0	0	0	0	0	0	0	0	0	1	0	0	0	0	0	0	0	0	36		1	1	1	0	0
1		ME08018	62	2	1	0	2	0	0								1	0	1	0	1	0	0	0	0	0	0	0	0	0	0	0	0	0	1	5	33	0	1	6	3	0	0
0		ME08019	63	2	1	0	1	0	0	0	0	1	0	0	0	1	1	1	0	0	0	0	0	0	0	0	0	0	0	0	0	0	2	0	1	0	33	4	3	3	2	0	0
0		ME08022	64	2	1	0	1	0	0	0	1	0	0	0	0	1	1	0	0	0	0	0	0	0	0	0	0	0	0	0	0	0	0	0	0	0	30		2	2	1	0	0
0		ME08023	66	3	1	0	1	0	0	1	0	0	0	0	0	1	1	1	0	0	0	0	0	0	0	0	0	0	0	0	1	0	0	0	1	0	29	12	4	4	3	1	0
1		ME08034	62	2	1	0	1	0	0	0	1	0	0	0	0	1	1	1	0	0	0	0	0	0	0	0	0	0			0	1	0	0	1	0	29	3	6	6	3	0	1
0		ME08037	63	2	1	0	1	0	0	0	0	0	1	0	0	1	1	0	0	0	0	0	0	0	0	0	0	1	0	0	0	1	0	0	1	0	33	4	3	3	2	0	1
0		ME08045	61	2	1	0	3	0	0	0	0	1	0	0	0	1	0	0	0	0	0	0	0	0	0	0	0	0	0	0	0	0	0	0	0	0	36	2	1	1	0	0	0
0		ME08051	61	2	0	0	1	1	0	1	0	0	0	0	0	1	1	0	0	1	0	0	0	0	0	0	0	0	0	0	0	0	2	0	1	0	24	3	2	2	3	0	0
1		ME08061	64	2	0	0	3	0	0	1	0	0	0	0	0	1	1	1	0	0	0	0	0	0	0	0	0	0	0	0	1	0	2	0	1	3	31	2	8	11	4	2	0
0		ME08062	66	3	1	0	1	0	0	1	0	0	0	0	0	1	1	1	0	0	0	0	0	0	0	0	0	0	0	1	0	0	0	0	1	0	22	2	1	1	2	0	0
0		ME08067	64	2	0	0	2	0	0	0	0	1	0	0	0	1	1	1	0	0	0	0	0	0	0	0	0	0	0	0	0	0	2	2	1	0	36	7	3	3	2	0	0
0		ME08079	64	2	0	0	2	1	0	1	0	0	0	0	0	1	1	1	0	0	0	0	0	0	0	0	0	0	0	0	0	0		2	1	0	32	9	2	2	3	0	0
0		ME08094	61	2	0	0	1	0	0	1	0	0	0	0	0	1	1	1	1	1	0	1	0	0	0	0	0	1	1	1	0	0	0	0	1	0	24	12	2	2	7	0	0
0		ME08098	63	2	0	0	1	0	0	1	0	0	0	0	0	1	1	0	0	0	0	0	0	0	0	0	0	0	0	0	1	0	1	0	1	0	29	4	3	3	2	1	0
0		ME08118	63	2	1	0	2	0	0	1	0	0	0	0	0	1	1	1	0	0	0	0	0	0	0	0	0	0	0	1	0	1	0	0	1	0	33	6	2	2	3	0	1
0		ME08128	63	2	0	0	1	1	0	0	0	1	0	0	0	1	1	0	0	1	0	0	0	0	0	0	0	0	0	0	0	0	0	0	1	0	20	12	4	4	3	0	0
0		ME08134	62	2	0	0	2	0	0	1	0	0	0	0	0	1	0	1	0	0	0	0	0	0	0	0	0	0	0	1	0	0	1	2	0	1	20	1	0	1	1	0	0
0		ME08136	65	3	0	0	3	0	0	0	0	1	0	0	0	1	1	1	1	0	0	0	0	0	0	0	0	0		0	1	0	0	0	1	0	31	2	4	4	4	1	0
1		ME08138	64	2	1	0	1	0	0	0	0	1	0	0	0	1	1	0	0	0	1	1	0	0	0	0	0	0	0	0	0	0	0	0	1	0	33	6	5	5	4	0	0
1		ME08147	60	2	1	0	1	0	0	1	0	0	0	0	0	1	1	0	1	1	1	1	0	0	0	1	0	0	0	0	1	1	0	0	1	0	29		6	6	9	2	2
0		ME08153	65	3	1	0	1	0	0	1	0	0	0	0	0	1	0	0	0	1	0	0	0	0	0	0	0	1	0	0	0	0	0	0	0	1	29	1	0	1	1	0	0
0		ME08161	62	2	0	0	2	0	0	1	0	0	0	0	0	1	1	0	0	0	0	0	0	0	1	0	0	0	0	0	0	0	1	2	1	0	32	3	3	3	3	0	0
0		ME08183	64	2	1	0	1	0	0	1	0	0	0	0	0	1	0	0	0	0	0	0	0	0	0	0	0	1	0	0	0	0	0	0	0	1	36	1	0	1	0	0	0
0		ME08191	63	2	1	2	2	0	0	1	0	0	0	0	0	1	0	0	0	0	0	0	0	0	0	0	0	0	0	0	0	0	0	0	0	1	31	2	0	1	0	0	0
0		ME08205	62	2	0	0	1	0	0	0	0	1	0	0	0	1	1	0	0	0	0	0	0	0	0	0	0	0	0	0	0	0	0	0	0	2	30	2	0	2	1	0	0
0		ME08214	60	2	1	0	2	0	0	1	0	0	0	0	0	1	1	1	0	0	0	0	0	0	0	0	0	0	0	0	1	0	0	0	1	0	36	4	3	3	2	1	0
1		ME08218	64	2	0	0	3	0	0	0	0	0	1	0	0	1	1	1	0	1	0	0	0	0	0	0	0	0	0	0	0	0	0	0	1	1	28	4	5	6	4	0	0
0		ME08222	63	2	1	0	2	0	0	1	0	0	0	0	0	1	1	0	0	1	1	1	0	0	0	0	0	0	0	0	1	0	0	0	1	0	34	7	1	1	4	1	0
0		ME08231	62	2	1	0	2	0	0	1	0	0	0	0	0	1	1	1	0	0	1	0	0	0	0	0	0	0	0	0	0	1	0	0	1	0	30	4	4	4	4	0	1
0		ME08232	62	2	0	0	2	0	0	0	0	0	1	0	0	1	0	1	0	0	0	0	0	0	0	0	0	1	0	0	0	0	2	0	0	0	32	13	4	4	1	0	0
0		ME08242	62	2	0	0	2	0	0	0	0	1	0	0	0	1	1	1	0	0	0	0	0	0	0	0	0	0	0	1	0	0	1	0	1	0	32	4	3	3	2	0	0
0		ME08246	62	2	1	0	2	1	0	0	0	1	0	0	0		0	0	0	0	0	0	0	0	0	0	0	0		0	0	0	0	0	0	1	29	0	0	1	0	0	0
0		ME08262	62	2	1	0	1	0	0	1	0	0	0	0	0	1	1	1	0	0	0	0	0	0	0	0	0	0	0	1	0	0	0	0	1	0	31	3	3	3	3	0	0
0		ME08300	66	3	0	0	1	1	0	1	0	0	0	0	0	1	0	0	0	0	1	0	0	0	0	0	0	0	0	0	0	0	2	0	0	1	25	2	0	1	1	0	0
0		ME08308	64	2	1	0	1	1	0	1	0	0	0	0	0	1	1	0	0	0	0	0	0	0	0	0	0	0	0	0	1	0	0	0	1	0	28	4	4	4	2	1	0
1		ME08316	63	2	1	0	1	0	0	1	0	0	0	0	0	1	1	0	0	1	0	0	0	0	0	0	0	0	0	0	1	0	0	0	1	1	21	5	4	5	3	1	0
1		ME08333	60	2	0	0	1	0	0	1	0	0	0	0	0	1	1	0	0	0	1	1	0	0	1	0	0	0	0	1	0	0	0	0	1	0	30	3	6	6	7	0	0
0		ME08336	63	2	1	0	2	0	0	0	0	1	0	0	0	1	0	0	0	1	0	0		0	0	0	0	0	0	0	0	0	0	0	0	0	34	4	1	1	1	0	0
1		ME08337	66	3	1	0	3	1	0	0	0	1	0	0	0	1	1	1	0	1	1	0	0	0	0	0	0	0	0	1	1	1	0	0	1	0	33	15	6	6	7	1	1
1		ME08358	62	2	0	0	1	0	0	0	1	0	0	0	0	1	1	1	0	0	0	0	0	0	0	0	0	0	0	0	1	0	2	2	1	0	25		8	8	3	2	0
1		ME08361	66	3	1	1	3	0	0	1	0	0	0	0	0	1	1	1	1	0	1	0	0	0	0	0	0	1	0	0	1	1	0	0	1	8	32	28	4	12	5	1	1
0		ME08394	63	2	1	0	1	0	0	0	0	1	0	0	0	1	1	0	0	0	0	0	0	0	0	0	0	0	0	0	0	0	0	0	0	0	31	4	2	2	1	0	0
1		ME08410	75	5	0	2	1	1	0	1	0	0	0	0	0	1	1	1	0	0		0	0	0	0	0	0		0	0	0	0	0	0	1	1	25	6	5	6	3	0	0
1		ME08415	71	4	0	0	2	0	0	0	0	1	0	0	0	1	1	0	0	1	0	0	0	0	0	0	0	0	1	0	0	1	2	0	1	0	29	6	8	8	4	0	1
1		ME08429	69	3	1	0	3	0	0	0	0	1	0	0	0	1	1	0	0	1	0	0	0	0	0	0	0	0	0	0	1	0	0	0	1	2	36	13	5	7	2	3	0
1		ME08432	68	3	0	0	1	0	1	0	0	0	0	0	0	0	1	1	1	0	0	0	0	0	1	0	0	0	0	1	1	1	0	0	1	0	18		6	6	7	2	1
0		ME08444	65	3	1	0	1	1	0	1	0	0	0	0	0	1	1	0	0	1	0	0	0	0	0	0	0	0	0	1	0	0	0	0	1	0	26		1	1	3	0	0
0		ME08458	66	3	0	0	2	0	0	1	0	0	0	0	0	1	1	0	0	0	0	0	0	0	0	0	0	0	0	0	1	0	2	0	1	0	27		2	2	2	1	0
1		ME08462	71	4	1	0	2	0	0	0	1	0	0	0	0	1	1	1	1	0	0	0	0	0	0	0	0	0	0		1	1	0	0	1	0	28	4	6	6	4	1	1
0		ME08467	67	3	0	0	2	0	0	1	0	0	0	0	0	1	1	0	0	0	0	0	0	0	0	0	0	0	0	0	1	0	2	0	1	0	31	4	3	3	2	1	0
0		ME08473	66	3	1	0	2	0	0	1	0	0	0	0	0	1	1	0	1	1	0	0	0	1	0	0	0	1	0	1	0	0	0	0	1	0	22		4	4	7	0	0
0		ME08484	67	3	1	0	2	1	0	1	0	0	0	0	0	1	1	0	0	0	0	0	0	0	0	0	0	1	0	0	1	0	0	0	0	0	34	3	4	4	1	1	0
1		ME08495	70	4	1	0	1	0	0	0	1	0	0	0	0	1	1	1	0	1	1	1	0	0	0	0	0	0	0	0	1	0	0	0	1	0	26	4	5	5	6	1	0
0		ME08516	68	3	1	0	1	0	0	0	1	0	0	0	0	1	1	0	0	0	0	0	0	0	0	0	0	0	0	0	1	1	0	0	1	0	36	4	4	4	3	1	1
0		ME08524	66	3	1	0	2	0	0	0	0	1	0	0	0	1	1	0	0	0	0	0	0	0	0	0	0	0	0	1	0	0	0	0	1	0	29	3	2	2	2	0	0
0		ME08545	61	2	1	0	1	0	0	1	0	0	0	0	0	1	1	0	0	0	0	0	0	0	0	0	0	0	0	0	0	0	0	0	1	0	28	13	3	3	2	0	0
0		ME08556	70	4	0	0	2	0	0	1	0	1	0	0	0	2	1	0	0	0	1	0	0	0	0	0	0	0	0	1	0	0	2	2	1	0	28	4	4	4	2	0	0
1		ME08570	70	4	0	0	3	1	0	0	0	1	0	0	0	1	0	1	0	0	0	0	0	0	0	0	0	0	0	0	0	0	1	2	0	7	30	12	3	10	1	0	0
0		ME08597	66	3	1	0	1	0	0	0	0	0	1	0	0	1	1	1	0	0	1	0	0	0	0	0	0	1	0	0	0	0	0	0	1	0	25	6	4	4	3	0	0
1		ME08619	70	4	1	0	2	0	0	0	0	1	0	0	0	1	1	1	1	0	0	1	0	0	0	0	0	0	0	0	1	1	0	0	1	0	33	6	7	7	5	1	1
0		ME08623	71	4	0	0	2	0	0	0	0	1	0	0	0	1	1	0	0	0	0	0	0	0	0	0	0	0	0	0	0	0	2	0	1	0	34	2	4	4	2	0	0
1		ME08625	67	3	0	0	3	1	0	0	0	1	0	0	0	1	1	0	0	0	0	0	0	0	0	0	0	0	0	0	0	1	1	0	1	2	23	2	3	5	2	0	1
0		ME08637	66	3	0	0	2	0	0	0	0	1	0	0	0	1	1	0	0	0	0	0	0	0	0	0	0	0	0	0	0	0	1	0	1	0	36	3	2	2	2	0	0
0		ME08641	69	3	1	0	3	0	0	1	0	0	0	0	0	1	1	0	0	0	0	0	0	0	0	0	0	1	0	1	0	0	0	0	0	4	33	2	0	4	1	0	0
0		ME08667	69	3	1	0	3	0	0	0	0	1	0	0	0	1	1	0	0	1	0	0	0	0	0	0	0	0	0	0	0	0	0	0	1	0	28	2	2	2	4	0	0
1		ME08669	65	3	1	0	2	0	0	1	0	0	0	0	0	1	1	0	0	1	0	0	0	0	0	0	0	0	0	1	1	0	0	0	1	0	34	6	5	5	2	1	0
1		ME08673	69	3	1	0	1	0	0	0	0	0	1	0	0	1	1	1	1	0	0	0	0	1	0	0	0	0	0	0	1	1	0	0	1	0	25	6	6	6	7	1	1
0		ME08677	68	3	0	0	3	1	0	1	0	0	0	0	0	1	1	1	1	0	0	1	1	0	0	0	0	0	0	0	0	0	0	0	1	3	33	2	1	4	5	0	0
0		ME08687	64	2	1	0	1	1	0	0	0	0	1	0	0	1	1	0	0	0		0	0	0	0	0	0	0	0	1	0	0	0	0	1	0	25	3	1	1	3	0	0
0		ME08701	68	3	0	0	3	0	0	0	0	1	0	0	0	1	1	0	0	0	1	0	0	0	0	0	0	0	0	0	0	0	2	0	1	0	32	10	1	1	2	0	0
0		ME08705	67	3	1	0	2	0	0	1	1	0	0	0	0	2	1	0	0	1	0	0	0	0	0	0	0	0	0	1	0	0	0	0	1	0	28	14	2	2	3	0	0
0		ME08711	68	3	1	0	1	0	0	1	0	0	0	0	0	1	1	1	0	1	0	0	0	0	0	0	0	0	0	0	0	0	0	0	1	0	26	4	4	4	4	0	0
1		ME08717	70	4	1	0	2	0	0	0	0	1	0	0	0	1	1	1	0	1	0	0	0	0	0	0	0	0	0	0	1	1	0	0	1	0	36	4	8	8	4	1	1
0		ME08752	68	3	1	0	2	0	0	0	0	1	0	0	0	1	1	0	0	0	0	0	0	0	0	0	0	0	0	0	1	0	0	0	1	0	36	2	4	4	3	1	0
1		ME08764	68	3	0	0	3	0	0	1	0	0	0	0	0	1	1	1	1	0	1	0	0	0	0	0	0	1	0	0	1	0	0	0	1	0	20	4	7	7	5	1	0
0		ME08780	67	3	0	0	2	0	0	0	0	1	0	0	0	1	1	1	1	1	0	0	0	0	1	0	0	1	0	0	0	0	0	0	1	0	24	12	4	4	7	0	0
1		ME08796	67	3	0	0	3	1	0	0	0	0	1	0	0	1	0	0	1	0	0	0	0	0	0	0	0	0	0	0	0	0	0	0	0	0	28	4	6	6	1	0	0
0		ME08800	68	3	1	0	1	0	0								0	0	0	0	0	0	0	0	0	0	0	0	0	1	0	0	0	0	0	1	21	0	0	1	0	0	0
1		ME08806	71	4	0	0	1	0	0	0	0	1	0	0	0	1	1	0	1	1	0	1	0	0	0	0	0	0	0	1	1	0	0	0	1	0	30	6	5	5	5	1	0
0		ME08808	70	4	0	0	1	0	0	0	0	1	0	0	0	1	1	1	0	0	0	0	0	0	0	0	0	0	0	0	0	0	0	0	1	0	20	1	4	4	5	0	0
1		ME08825	68	3	1	0	1	0	0	1	0	0	0	0	0	1	1	1	0	1	0	0	0	0	0	0	0	0	0	1	1	0	0	0	1	0	30	3	5	5	4	1	0
0		ME08844	68	3	1	0	1	0	0	0	0	0	1	0	0	1	1	1	0	0	0	1	0	0	0	0	0	0	0	0	0	0	0	0	1	1	22	12	3	4	3	0	0
1		ME08845	66	3	0	0	1	0	0	0	0	1	0	0	0	1	1	1	1	0	0	0	0	0	1	0	0	0		1	0	1	0	2	1	0	30	4	8	8	5	0	3
1		ME08868	70	4	0	0	3	1	0	0	0	1	0	0	0	1	1	1	0	0	0	0	0	0	0	0	0	0	0	0	1	1	0	0	1	0	27		7	7	6	2	1
1		ME08872	66	3	1	0	1	0	0	0	0	1	0	0	0	1	1	1	1	0	0	0	0	0	0	0	0	0	0		1	0	0	0	1	0	26		7	7	4	1	0
0		ME08875	67	3	0	0	1	0	0	1	0	0	0	0	0	1	1	0	0	0	0	0	0	0		0	0	0	0	0	0	1	0	0	1	0	30	6	2	2	2	0	1
0		ME08877	70	4	0	0	3	1	0	0	0	1	0	0	0	1	1	0	0	0	0	0	0	0	0	0	0	0	0	0	0	0	2	0	0	3	36	5	1	4	1	0	0
0		ME08882	70	4	1	0	2	0	0	0	1	0	0	0	0	1	0	0	0	1	1	0	1	0	0	0	0	0	0	1	0	0	0	0	1	2	29	1	0	2	3	0	0
0		ME08908	66	3	1	0	1	0	0	0	0	1	0	0	0	1	1	0	0	1	0	0	0	0	0	0	0	0	0	0	0	0	0	0	1	0	29	2	1	1	2	0	0
1		ME08958	69	3	1	0	3	0	0	1	0	0	0	0	0	1	1	1	0	0	0	0	0	0	0	0	0	0	0	0	0	0	2	0	1	0	23	5	5	5	4	0	0
1		ME08971	67	3	1	0	3	0	0	1	0	0	0	0	0	1	1	0	1	1	1	0	0	0	0	0	0	0	0	0	0	1	0	0	1	6	31	4	2	8	5	0	1
0		ME08977	67	3	0	0	3	0	0	1	0	0	0	0	0	1	1	1	0	0	0	0	0	0	0	0	0	0	0	1	0	0	1	2	1	1	35	2	3	4	2	0	0
0		ME08978	66	3	0	0	1	0	0	0	0	1	0	0	0	1	1	1	1	0	0	0	0	0	0	0	0	0	0	0	0	0	0	0	1	0	23		4	4	4	0	0
0		ME08981	66	3	1	0	1	0	0	1	0	0	0	0	0	1	1	0	0	0	0	0	0	0	0	0	0	0	0	1	1	0	0	0	1	0	36	4	3	3	2	1	0
0		ME08984	61	2	1	0	1	0	0	0	0	1	0	0	0	1	1	1	0	0	0	1	0	0	0	0	0	0	0	0	0	1	0	0	1	0	32	12	3	3	4	0	1
1		ME08989	70	4	1	0	1	0	0	0	0	1	0	0	0	1	1	1	0	1	0	0	0	0	0	0	0	0	0	1	0	0	0	0	1	0	26	6	5	5	4	0	0
0		ME08995	68	3	1	0	1	0	0	1	0	0	0	0	0	1	0	0	0	1		0	0	0	0	0	0	0	0	0	0	0	0	0	0	4	23	3	0	4	1	0	0
0		ME09009	70	4	0	0	3	1	0	1	0	0	0	0	0	1	1	1	1	0	1	0	0	0	0	0	0	0	0	0	1	0		0	1	0	24	4	4	4	7	1	0
1		ME09031	68	3	0	0	1	0	0	0	1	0	0	0	0	1	1	1	0	0	0	0	0	0	0	0	0	0	0	0	1	1	2	0	1	0	36	6	5	5	3	1	1
0		ME09035	68	3	1	0	2	0	0	0	0	1	0	0	0	1	0	0	1	1	1	0	0	0	0	0	0	0	0	0	0	0	0	0	1	0	30	4	2	2	3	0	0
0		ME09042	68	3	0	0	1	0	0	0	0	0	1	0	0	1	1	1	0	0	0	0	0	0	0	0	0	0	0	0	0	0	1	0	1	0	30	4	3	3	3	0	0
1		ME09058	68	3	1	0	1	0	0	0	0	1	0	0	0	1	1	1	1	1	0	1	0	0	0	0	0	0	0	0	0	0	0	0	1	1	34	4	5	6	8	0	0
0		ME09062	66	3	0	0	3	1	0	1	0	0	0	0	0	1	0	0	0	0	0	0	0	0	0	0	0	0		0	0	0	0	0	0	0	27	1	1	1	0	0	0
0		ME09071	67	3	1	0	3	0	0	1	0	0	0	0	0	1	0	0	0	0	0	0	0	0	0	0	0	0	0	0	0	0		2	0	0	31	1	1	1	0	0	0
0		ME09080	67	3	0	0	2	0	0	0	0	1	0	0	0	1	1	0	0	0	0	0	0	0	0	0	0	0	0	0	0	1	1	0	1	0	28	4	3	3	3	0	1
1		ME09082	68	3	0	0	3	0	0	0	0	1	0	0	0	1	1	1	0	0	0	0	0	0	0	0	0	0	0	0	1	1	1	2	1	0	22	6	8	8	6	3	2
1		ME09090	70	4	1	0	2	0	0	0	0	0	1	0	0	1	1	1	1	0	1	0	0	0	0	0	0	0	0	0	1	1	0	0	1	3	31	6	5	8	7	1	1
0		ME09091	70	4	1	0	2	0	0	0	0	1	0	0	0	1	1	1	0	1	1	0	0	0	0	0	0	0	0	0	0	0	0	0	1	0	34	3	3	3	5	0	0
1		ME09098	68	3	0	0	3	0	0	0	0	1	0	0	0	1	1	1	0	1	0	0	0	0	0	0	0	1	0	0	1	1	0	0	1	0	36	3	6	6	4	1	1
0		ME09102	75	5	1	0	1	0	0	0	1	0	0	0	0	1	1	1	1	1	0	0	0	0	0	0	0	1	0	1	0	0	0	0	1	0	22	6	4	4	5	0	0
0		ME09108	72	4	0	0	2	0	0	1	0	0	0	0	0	1	1	0	0	0	1	0	1	0	0	0	0	0	0	0	0	0	2	0	1	2	25	8	1	3	3	0	0
0		ME09117	72	4	0	0	3	1	0	1	0	1	0	0	0	2	1	0	0	0	0	0	0	0	0	0	0	0	0	0	0	0	2	2	0	3	30	4	1	4	1	0	0
0		ME09126	75	5	1	0	2	0	0	0	0	1	0	0	0	1	1	0	1	1	0	0	0	0	0	0	0	1	0	0	1	1	0	0	1	1	30	3	3	4	4	1	1
1		ME09133	70	4	0	0	3	1	0	0	0	1	0	0	0	1	1	1	0	1		0	0	0		0	0	0	0	0	0	0	0	0	1	1	27	4	4	5	5	0	0
1		ME09140	74	4	1	0	1	0	0	1	0	0	0	0	0	1	1	0	0	0	0	0	0	0	0	0	0	0	0	0	1	0	0	0	1	0	34	2	6	6	2	2	0
0		ME09142	76	5	1	0	3	0	0	1	0	0	0	0	0	1	1	1	0	0	0	1	0	0	0	0	0	0	0	1	1	0	0	0	1	0	30	3	3	3	4	1	0
1		ME09159	73	4	0	0	3	0	0	1	0	0	0	0	0	1	0	1	0	0	0	0	0	0	0	0	0	1	0	0	0	0	1	0	0	1	27	5	4	5	1	0	0
1		ME09169	70	4	1	0	2	0	0	1	0	0	0	0	0	1	1	0	1	1	0	0	0	0	0	0	0	0	0	1	0	0	0	0	1	2	33	2	4	6	5	0	0
0		ME09172	76	5	0	0	3	0	0	0	0	0	0	0	0		0	0	0	0	0	0	0	0	0	0	0	0	0	0	0	0	0	0	0	1	33	0	0	1	0	0	0
1		ME09179	75	5	1	0	2	0	0	0	0	1	0	0	0	1	1	1	0	0	1	0	0	0	0	0	0	0	0		1	0	0	0	1	0	28	4	5	5	4	1	0
0		ME09183	71	4	0	0	3	0	0	1	0	0	0	0	0		0	0	1	0	0	0	0	0	0	0	0	0	0	0	0	0	0	2	0	1	35	0	0	1	1	0	0
1		ME09186	72	4	1	0	1	0	0	0	0	1	0	0	0	1	1	1	0	1	1	0	0	0	0	0	0	1	0	0	0	1	0	0	1	1	24	5	4	5	5	0	1
1		ME09198	72	4	0	0	2	0	0	0	0	1	0	0	0	1	1	1	0	0	0	0	0	0	0	0	0	0	0	0	1	0	2	2	1	0	31	2	11	11	4	1	0
1		ME09199	73	4	0	0	1	0	0	1	0	0	0	0	0	2	0	0	0	1	1	0	0	0	0	0	0	1	1	1	1	1	2	0	1	0	25	1	5	5	2	2	1
1		ME09202	72	4	0	0	3	0	0	1	0	0	0	0	0	1	1	1	0	0	0	0	0	0	0	0	0	0	0	0	0	0	0	0	1	1	30	1	5	6	6	0	0
0		ME09215	72	4	1	0	1	0	0	0	0	1	0	0	0	1	1	1	0	0	0	0	0	0	0	0	0	0	0	1	0	0	0	0	1	0	30	3	2	2	2	0	0
1		ME09217	71	4	1	0	1	0	0	0	1	0	0	0	0	1	1	1	0	0	0	0	0	0	0	0	0	0	0	1	0	1	0	0	1	2	32	4	5	7	3	0	1
0		ME09226	73	4	1	0	2	0	0	1	0	0	0	0	0	1	1	1	1	1	0	0	0	0	0	0	0	0	0	0	0	0	0	0	1	0	26	3	2	2	6	0	0
1		ME09253	72	4	0	0	1	0	0	0	0	1	0	0	0	1	1	0	1	0	0	0	0	0	0	0	0	0	0	1	1	1	0	0	1	0	31		5	5	3	1	1
0		ME09287	72	4	0	0	2	0	0	0	0	1	0	0	0	1	1	1	0	1	1	0	0	0	1	0	0	1	1	1	1	1	2	2	1	0	22	14	4	4	6	1	1
0		ME09292	74	4	1	2	2	1	0	1	0	0	0	0	0		0	0	0	0	0	0	0	0	0	0	0	0	0	0	0	0	0	0	0	1	29	0	1	2	0	0	0
1		ME09299	71	4	0	0	3	0	0	1	0	0	0	0	0	1	1	0	0	0	0	0	0	0	0	0	0	0	0	0	1	0	0	0	1	0	36	2	6	6	5	2	0
0		ME09303	73	4	1	0	2	0	0	0	0	1	0	0	0	1	1	1	0	0	0	0	0	0	0	0	0	0	0	0	0	0	0	0	1	2	34	4	2	4	3	0	0
0		ME09318	72	4	0	0	2	0	0	1	0	0	0	0	0	1	1	0	1	0	1	0	0	0	0	0	0	0	0	0	0	0	0	0	1	0	29	4	1	1	3	0	0
1		ME09328	72	4	1	0	3	0	0	1	0	0	0	0	0	1	1	0	1	1	0	1	0	1	0	0	0	1	0	0	0	1	0	0	1	2	27	4	7	9	7	0	1
1		ME09329	58	1	0	3	2	1	0	1	1	0	0	0	0	2	1	0	0	0	0	0	0	0	0	0	0	1	0	1	0	0	1	0	1	2	21	7	3	5	3	0	0
0		ME09343	72	4	0	0	1	0	0	1	0	0	0	0	0	1	0	0	0	0	0	0	0	0	0	0	0	0	0	0	0	0	1	0	0	1	28	1	0	1	0	0	0
1		ME09344	75	5	1	0	1	0	0	1	0	1	0	0	0	2	1	1	0	1	1	0	0	0	0	0	0	1	0	1	1	0	0	0	1	0	26	5	5	6	6	2	0
1		ME09360	73	4	1	3	1	0	0								1	1	1	1	0	0	0	0	0	0	0	1	0	0	0	0	0	0	1	5	27	0	2	7	5	0	0
0		ME09362	73	4	1	0	1	0	0	0	0	0	1	0	0	1	1	0	1	0	1	0	0	0	0	0	0	1	1	1	0	1	1	0	1	0	24		3	3	4	0	1
0		ME09367	72	4	1	0	1	0	0	1	0	0	0	0	0	1	1	1	0	1	0	0	0	0	0	0	0	0	0	1	0	0	0	0	1	0	23	4	2	2	5	0	0
0		ME09369	73	4	0	0	1	1	0	1	0	0	0	0	0	1	0	0	0	0	0	0	0	0	0	0	0	0	0	1	0	0	0	0	0	1	34	1	0	1	0	0	0
1		ME09392	75	5	1	0	2	0	0	0	0	0	1	0	0	1	1	0	1	0	0	0	0	1	0	0	0	1	0	0	0	0	0	0	1	6	31	13	3	9	4	0	0
1		ME09403	72	4	1	0	2	0	0	1	0	0	0	0	0	1	1	0	0	0	0	0	0	0	0	0	0	0	1	1	1	1	0	0	1	1	32	3	5	7	3	1	1
0		ME09413	72	4	0	0	3	0	0	1	0	0	0	0	0	1	0	0	0	0	0	0	0	0	0	0	0	0	0	1	0	0	1	2	0	4	25	3	0	4	0	0	0
0		ME09421	75	5	0	0	2	0	0	0	0	1	0	0	0	1	1	0	1	0	1	0	0	0	0	0	0		0	1	0	0	0	0	1	0	28	1	3	3	3	0	0
0		ME09426	74	4	1	0	1	0	0	0	0	1	0	0	0	1	1	1	0	0	0	0	0	0	0	0	0	0	0	0	0	0	0	0	1	0	25	5	3	3	4	0	0
0		ME09439	72	4	0	0	1	0	1	0	0	0	0	0	0	0	1	0	0	0	0	1	0	1	0	0	0	0	0	0	0	0	0	0	1	0	34	3	3	3	3	0	0
0		ME09446	73	4	1	0	1	0	0	1	0	0	0	0	0	1	0	0	0	0	0	0		0		0	0	1	0	1	0	0	0	1	0	0	17		2	2	0	0	0
0		ME09453	71	4	0	0	2	0	0	1	0	0	0	0	0	1	1	0	0	0	1	0	0	0	0	0	0		0	0	0	0	0	0	1	0	30	4	2	2	2	0	0
0		ME09462	71	4	1	0	2	0	0	1	0	0	0	0	0	1	1	0	1	1	0	0	0	0	0	0	0	1	0	0	0	0	0	0	1	4	31	3	0	4	3	0	0
1		ME09470	71	4	1	2	2	0	0	0	0	0	1	0	0	1	1	1	1	1	1	0	0	0	0	0	1		0		1	1	0	0	1	4	30	15	16	20	7	3	2
0		ME09485	73	4	1	0	2	0	0	0	1	0	0	0	0	1	1	0	0	0	0	0	0	0	0	0	0	1	0	0	0	0	0	2	1	1	31	1	2	3	2	0	0
0		ME09497	72	4	0	0	3	1	0	0	0	0	0	0	1	1	1	1	0	0	0	0	0	0	0	0	0	0	0	0	0	0	1	2	1	2	36	4	2	4	3	0	0
1		ME09505	74	4	0	0	3	0	0	0	0	1	0	0	0	1	1	1	0	1	0	0	0	0	0	0	0	0	0	0	1	1	0	2	1	1	24	5	10	11	3	2	2
1		ME09507	71	4	0	0	3	0	0	0	0	0	1	0	0	1	1	0	0	0	0	0	0	0	0	0	0	0	0	0	1	0	2	0	1	0	35	5	7	7	2	1	0
0		ME09511	73	4	0	0	1	0	1	0	0	0	0	0	0	0	1	0	0	0	1	0	0	0	0	0	0	0	0	0	1	0	1	0	1	0	26	4	4	4	2	1	0
1		ME09512	73	4	1	0	1	0	0	0	0	1	0	0	0	1	1	1	0	0	0	1	0	0	0	0	0	0		1	0	0	0	0	1	0	27	16	5	5	4	0	0
1		ME09519	72	4	0	0	3	0	0	0	0	1	0	0	0	1	1	1	0	0	0	0	0	0	0	0	0	1	0		1	0	2	0	1	0	32	2	5	5	2	1	0
1		ME09523	74	4	0	0	1	0	0	0	0	1	0	0	0	1	1	0	0	0	0	1	0	0	0	0	0	0	0	1	1	1	2	0	1	0	34	3	6	6	3	1	1
0		ME09524	73	4	0	0	1	0	0	1	0	0	0	0	0	1	1	1	0	1	0	0	0	0	0	0	0	0	0	1	0	0	0	0	1	0	30	8	3	3	3	0	0
1		ME09565	71	4	0	0	3	0	0	1	0	0	0	0	0	1	0	1	0	1	0	0	0	0	0	0	0	0	0	0	1	0	0	0	1	4	26	2	5	9	2	1	0
1		ME09597	75	5	1	0	3	0	0	0	0	1	0	0	0	1	1	1	1	1	0	0	0	0	0	0	0	0		1	1	0	0	2	1	0	33	40	7	7	6	1	0
1		ME09600	73	4	1	0	1	0	0	0	0	1	0	0	0	1	1	0	0	0	0	0	0	0	0	0	0	1	0	1	1	1	0	0	1	0	25	7	5	5	2	1	1
1		ME09611	72	4	0	0	3	1	0	1	0	0	0	0	0	1	1	0	1	0	0	1	0	0	0	0	0	0	0	1	1	1	0	2	1	1	34		9	10	3	2	1
1		ME09614	73	4	0	0	1	1	0	0	0	0	1	0	0	1	1	0	1	0	0	0	0	0	0	0	0	0	0	0	1	0	1	0	1	0	24	1	5	5	3	2	0
1		ME09629	72	4	0	0	1	0	0	1	0	0	0	0	0	1	1	1	0	0	0	0	0	0	0	0	0	0	0	1	1	0	2	0	1	0	31	3	8	8	3	2	0
1		ME09653	74	4	0	0	1	0	0	1	0	0	0	0	0	1	1	1	0	0	1	0	0	0	1	0	0	0	0	1	1	0	0	0	1	0	24	2	7	7	4	1	0
0		ME09656	72	4	1	0	1	0	0	0	0	1	0	0	0	1	1	0	1	1	1	0	0	0	0	0	0	0	0	0	0	1	0	0	1	1	32	5	2	3	5	0	1
0		ME09659	61	2	1	0	1	0	0	1	0	0	0	0	0	1	1	0	0	0	0	0	0	0	0	0	0	0	0	1	0	0	0	0	1	0	32	12	3	3	2	0	0
1		ME09668	73	4	0	0	2	0	0	0	0	1	0	0	0	1	1	1	0	0	0	0	0	0	0	0	0	0	0	0	0	0	2	0	1	3	33	12	5	8	3	0	0
0		ME09677	74	4	0	0	3	0	0	0	1	0	0	0	0	1	1	0	0	0	0	0	0	0	0	0	0	0	0	1	1	0	0	0	1	0	24	4	3	3	2	1	0
0		ME09682	72	4	0	0	1	0	0	1	0	0	0	0	0	1	1	0	1	1	0	0	0	0	0	0	0	0	0	0	0	0	0	0	1	1	31		3	4	3	0	0
0		ME09694	71	4	1	0	2	0	0	0	0	1	0	0	0	1	1	0	0	0	0	0	0	0	0	0	0	0	0	0	0	0	0	0	0	0	34	6	1	1	1	0	0
1		ME09695	72	4	0	0	1	0	0	1	0	0	0	0	0	1	1	1	0	1	0	1	1	0	0	0	0	0	1	1	0	1	0	0	1	0	25	10	5	5	7	0	1
1		ME09696	71	4	1	0	1	0	0	0	0	1	0	0	0	1	1	1	1	0		0	0	0	1	0	0	1	0	1	0	0	0	0	1	1	31	3	4	5	9	0	0
1		ME09700	71	4	1	0	3	0	0	0	0	0	0	0	0		1	1	0	1	1	0	0	0	0	0	0	1	0	1	1	0	0	0	1	0	33	0	8	8	6	2	0
0		ME09701	73	4	0	0	2	0	0								0	0	0	0	0	0	0	0	0	0	0	0	0	0	0	0	0	0	0	2	30	0	0	2	0	0	0
0		ME09713	74	4	1	0	3	0	0	0	0	1	0	0	0	1	0	0	0	0	0	0	0	0	0	0	0	1	0	0	0	0	0	0	0	3	30	1	1	4	0	0	0
0		ME09719	73	4	0	0	1	0	0	0	0	1	0	0	0	1	1	0	0	0	0	0	0	0	0	0	0	0	0	0	1	0	0	0	1	0	34	4	2	2	2	1	0
0		ME09752	75	5	0	0	2	0	0	0	0	1	0	0	0	1	1	1	0	0		0	0	0	0	0	0	0	0	1	1	0	0	0	1	0	25	4	4	4	3	1	0
0		ME09759	72	4	0	0	1	0	0	1	0	0	0	0	0	1	1	1	0	0	0	0	0	0	0	0	0	0	0	0	1	0	0	0	1	0	30	4	3	3	3	1	0
0		ME09760	71	4	1	0	2	0	0	0	0	1	0	0	0	1	1	1	0	0	0	0	0	0	0	0	0	0	0	0	0	0	0	0	1	0	36	3	2	2	3	0	0
0		ME09765	71	4	0	0	3	0	0	0	0	1	0	0	0	1	0	0	0	0	0	0	0	0	0	0	0	1	0		0	0	0	0	0	1	33	1	1	2	0	0	0
1		ME09777	71	4	0	0	3	0	0	0	0	1	0	0	0	1	1	1	1	1	0	0	0	0	0	0	0	1	0	1	0	0	2	0	1	0	32	5	5	5	5	0	0
0		ME09778	72	4	0	0	3	1	0	1	0	0	0	0	0		1	0	0	0	0	0	0	0	0	0	0	0	0	0	0	0	1	1	0	3	29	0	0	3	1	0	0
0		ME09783	74	4	0	0	3	0	0	1	0	0	0	0	0	1	1	0	0	0	0	0	0	1	0	0	0	0	0	0	0	0	2	0	1	2	33	6	2	4	3	0	0
0		ME09786	74	4	0	0	2	0	0								0	0	1	0	0	1	0	0	0	0	0	0	0	0	0	0	1	0	1	0	29	0	2	2	2	0	0
0		ME09798	72	4	1	0	1	0	0	1	0	0	0	0	0	1	1	0	1	0	0	0	0	0	0	0	0	0	0	1	0	0	0	0	1	1	27	4	3	4	4	0	0
1		ME09807	67	3	0	0	2	0	0	1	0	0	0	0	0	1	1	1	0	0	0	0	0	0	0	0	0	0	0	0	0	1	1	2	1	0	27	1	5	5	3	0	1
1		ME09819	83	6	0	0	3	0	0	0	0	1	0	0	0	1	1	0	0	0	0	0	0	0	0	0	0	0	0	1	1	1	1	0	1	0	32	4	6	6	2	1	1
0		ME09820	78	5	1	0	2	0	0	1	0	0	0	0	0	1	0	0	0	0	0	0	0	0	0	0	0	0	0	1	0	0	0	0	0	1	31	1	0	1	0	0	0
1		ME09847	77	5	0	0	3	0	0	1	0	0	0	0	0	1	1	1	0	1	0	0	1	0	0	0	0	0	0	0	0	0	2	0	1	2	27	7	5	7	7	0	0
1		ME09852	86	6	0	0	1	0	0	1	1	0	0	0	0	2	1	0	1	0	0	1	0	0	0	0	0	1	0	1	1	0	2	0	1	0	28	4	5	5	4	2	0
1		ME09859	78	5	0	0	1	0	0	0	0	1	0	0	0	1	1	1	1	1	0	0	0	0	0	0	0	0	0	1	0	1	2	0	1	0	24	5	6	6	7	0	1
1		ME09864	86	6	1	1	1	0	0	0	1	0	0	0	0	1	1	0	0	0	0	0	0	1	0	0	0	0	0	1	1	0	0	0	1	5	30	3	1	6	2	1	0
0		ME09894	80	6	0	0	1	0	0	1	0	0	0	0	0		1	0	0	0	0	0	0	0	0	0	0	0	0	1	0	0	1	2	0	0	22	0	2	2	1	0	0
1		ME09901	79	5	0	0	2	0	1							0	1	0	1	0	0	0	0	0	1	0	0	0	0	0	1	1	0	0	1	1	20	2	7	8	6	1	2
0		ME09918	59	1	1	0	1	0	0	1	0	0	0	0	0	1	1	0	0	0	0	1	0	0	0	0	0	0	0	0	0	0	0	0	1	0	34	2	1	1	2	0	0
0		ME09934	83	6	1	0	1	0	0	1	1	0	0	0	0	2	1	1	0	1	0	0	0	0	1	0	0	1	0	1	0	0	0	0	1	0	31	4	4	4	6	0	0
0		ME09955	77	5	1	0	1	0	0	0	0	1	0	0	0	1	1	0	0	1	0	0	0	0	0	0	0	0	0	1	0	1	0	0	1	0	31	3	3	3	2	0	1
0		ME09961	75	5	1	2	3	1	0	0	0	0	1	0	0	1	1	0	0	0	0	0	0	0	0	0	0	0	0	0	0	0	0	0	1	1	24		0	1	2	0	0
0		ME10007	89	6	0	0	2	0	0	0	0	1	0	0	0	1	1	0	0	0	0	0	0	0	0	0	0	1	0	1	1	1	1	2	1	0	30	6	3	3	3	1	1
0		ME10009	75	5	1	0	3	0	0	0	1	0	0	0	0	1	1	0	0	1	0	0	0	0	0	0	0	0	0	0	0	0	0	0	1	0	36	1	1	1	5	0	0
0		ME10032	78	5	0	0	3	0	0	0	0	1	0	0	0	1	1	0	1	0	0	0	0	0	0	0	0	0	0	0	0	0	2	0	1	1	30	4	0	1	3	0	0
0		ME10043	77	5	0	0	2	0	0	1	0	0	0	0	0	1	1	0	0	1	0	1	0	0	0	0	0	0	0	0	1	0	1	0	1	0	33	12	2	2	3	1	0
0		ME10050	78	5	0	0	1	0	0	1	0	0	0	0	0	1	1	1	0	1	0	0	0	0	0	0	0	0	0	1	1	0	2	2	1	0	28	7	4	4	4	1	0
1		ME10060	76	5	1	0	2	0	0	0	0	1	0	0	0	1	1	1	0	0	0	0	0	0	0	0	0	0	0	0	0	1	0	0	1	0	29	4	5	5	4	0	1
1		ME10070	76	5	1	0	2	0	0	0	0	1	0	0	0	1	1	1	0	1	1	0	0	0	0	0	0	0	0	0	0	0	0	0	1	3	25	7	5	8	5	0	0
0		ME10076	64	2	0	0	2	0	0	1	0	0	0	0	0	1	1	0	0	0	0	0	0	0	0	0	0	0	0	0	0	0	0	0	1	0	32	13	1	1	2	0	0
0		ME10077	80	6	0	0	1	0	0	0	0	1	0	0	0	1	1	1	0	0	0	0	0	0	0	0	0	0	0	1	1	0	2	0	1	0	36	1	4	4	2	1	0
1		ME10091	80	6	0	0	3	0	0	1	1	0	0	0	0	2	1	0	0	0	1	0	1	0	0	1	0	0	0	0	1	1	0	0	1	0	22	2	7	7	5	1	1
1		ME10098	83	6	1	0	1	0	0	0	1	0	0	0	0	1	1	0	1	0		0	0	0	0	0	0	0	1	1	1	0	0	0	1	1	21	1	4	5	5	1	0
1		ME10109	78	5	0	0	1	0	0	0	0	1	0	0	0	1	1	1	0	0	0	0	0	0	0	0	0	1	0	0	1	0	0	0	1	0	33	5	5	5	3	1	0
1		ME10115	80	6	1	0	2	0	0	0	0	1	0	0	0	1	1	1	0	0	1	0	0	0	0	0	0	0	0	1	0	0	0	0	1	0	27	10	5	5	6	0	0
0		ME10116	78	5	1	0	1	0	0	0	0	0	1	0	0	1	1	0	1	1	0	0	0	0	0	0	0	1	0	1	0	0	0	0	1	0	25	1	2	2	4	0	0
1		ME10168	82	6	0	0	2	0	0	0	0	1	0	0	0	1	1	1	1	0	0	1	0	0	0	0	0	0	0	1	0	0	0	0	1	4	33	7	5	9	5	0	0
0		ME10177	57	1	0	0	3	0	0	0	0	1	0	0	0	1	1	0	0	0	0	0	0	0	0	0	0	0	0	0	0	1	0		0	0	30	4	2	2	1	0	1
0		ME10178	81	6	1	0	1	0	1	0	0	0	0	0	0	0	1	1	1	1	0	0	0	0	0	0	0	0	1	1	0	0	0	0	1	1	26	2	3	4	5	0	0
1		ME10181	78	5	0	0	1	0	0	0	0	0	1	0	0	1	1	1	0	0	0	0	0	0	0	0	0	1	0	0	1	0	0	0	1	2	27	4	4	6	2	1	0
0		ME10200	89	6	0	0	3	0	0	0	0	1	0	0	0	1	0	0	0	1	0	0	0	0	0	0	0	0	0	1	1	1	2	2	0	0	34	6	4	4	1	2	1
0		ME10212	81	6	1	0	3	0	0	0	0	1	0	0	0	1	1	0	1	0	0	0	0	0	0	0	0	0	0	0	0	0	0	0	1	3	31	1	0	3	2	0	0
1		ME10221	80	6	1	0	3	0	0	0	0	1	0	0	0	1	1	1	0	0	0	0	0	0	0	0	0	0	0	1	1	1	0	0	1	3	34	1	12	15	2	1	5
0		ME10233	78	5	1	0	3	0	0								1	0	0	0	0	0	0	0		0	0	0	0	0	0	1	0	0	1	0	29	0	2	2	2	0	1
0		ME10235	76	5	0	0	1	0	0								1	0	0	0	0	0	0	0	0	0	0	0	0	1	1	0	0	0	0	0	17	0	2	2	1	1	0
1		ME10247	79	5	1	0	3	0	0	0	0	1	0	0	0	1	1	0	1	0	0	0	0	0	0	0	0	0	0	0	0	0	0	0	1	1	31	2	4	5	2	0	0
1		ME10267	76	5	0	0	2	0	0	0	0	1	0	0	0	1	1	1	0	0	0	0	0	0	1	0	0	0	0	1	0	1	1	0	1	0	24		5	5	4	0	2
1		ME10271	78	5	1	0	1	0	0	1	0	0	0	0	0	1	1	1	1	0	0	0	0	0	0	0	0	0	0	1	1	1	0	0	1	1	30	12	9	10	4	3	2
0		ME10275	78	5	0	0	1	0	0	1	0	0	0	0	0	1	1	1	0	0	1	0	0	0	0	0	0	0	0	1	0	0	2	0	1	0	34	3	1	1	4	0	0
0		ME10276	79	5	0	0	1	0	0	1	0	0	0	0	0	1	1	0	0	0	0	0	0	0	0	0	0	0	0	0	1	1	0	0	0	0	33	6	4	4	1	1	1
0		ME10284	91	6	1	0	1	0	0	1	0	0	0	0	0	1	1	0	0	1	0	0	0	0	0	0	0	1	1	1	1	0	0	0	1	1	33	5	1	2	2	1	0
0		ME10289	76	5	0	0	1	0	0	0	0	0	1	0	0	1	1	1	1	1	0	0	0	0	0	0	0	1	1	1	0	0	2	0	1	0	24	2	2	2	7	0	0
1		ME10292	78	5	1	0	1	0	0	0	1	0	0	0	0	1	1	0	1	1	0	1	0	0	0	0	0	0	0	0	0	0	0	0	1	1	21	5	7	8	5	0	0
0		ME10301	65	3	0	0	1	0	0	0	0	1	0	0	0	1	1	1	0	0	0	0	0	0	0	0	0	1	0	0	0	0	0	0	1	0	32	6	3	3	2	0	0
1		ME10305	78	5	0	0	2	0	0	0	0	1	0	0	0	1	1	0	0	1	0	0	0	0	0	0	0	1	0	1	0	1	0	0	1	0	30	4	7	7	3	0	1
0		ME10338	78	5	1	0	3	0	0								1	0	0	0	0	0	0	0	0	0	0	0	0	0	1	1	2	0	1	0	26	0	4	4	2	1	1
0		ME10339	76	5	0	0	3	0	0	0	0	1	0	0	0	1	1	0	0	0	0	0	0	0	0	0	0	0	0	1	0	0	2	2	1	1	32	30	3	4	2	0	0
0		ME10344	77	5	0	0	1	0	0	0	0	1	0	0	0	1	1	1	0	0	0	0	0	0	0	0	0	0	0	1	1	0	0	0	1	0	32	7	3	3	3	2	0
1		ME10348	78	5	0	0	1	0	0	0	0	1	0	0	0	1	1	0	1	1	0	0	0	0	0	0	0	0	0	1	1	0	0	0	1	1	34	2	6	7	4	2	0
1		ME10350	84	6	0	0	2	0	0	0	0	1	0	0	0	1	1	0	0	0	0	0	0	0	0	0	0	1	1	1	1	1	2	0	1	0	25	7	5	5	2	3	1
0		ME10356	81	6	1	0	1	0	0	1	0	0	0	0	0	1	1	1	0	0	0	0	0	0	0	0	0	0	0	1	0	0	0	0	1	0	26	12	4	4	3	0	0
1		ME10371	74	4	1	0	1	0	0	1	0	0	0	0	0	1	1	1	0	0	1	0	0	0	1	0	0	0	0	1	1	1	0	0	1	4	31	70	4	8	6	2	1
0		ME10377	76	5	0	0	3	0	0	0	0	1	0	0	0	1	1	0	0	0	0	0	0	0	0	0	0	0	0	0	0	0	2	2	1	0	34	4	3	3	2	0	0
0		ME10399	56	1	1	0	2	0	0	1	0	0	0	0	0	1	1	1	0	1	0	0	0	0	0	0	0	0	0	1	0	1	0	0	1	0	26	12	3	3	5	0	1
1		ME10403	77	5	1	0	2	0	0	1	0	0	0	0	0	1	0	1	1	1	0	0	0	0	0	0	0	0	0	0	0	0	0	0	1	5	17	5	6	11	3	0	0
0		ME10439	79	5	1	0	2	0	0	0	0	1	0	0	0	1	1	0	0	0	0	0	0	0	0	0	0	0	0	0	0	1	0	0	1	0	36	2	2	2	2	0	1
0		ME10456	79	5	1	0	1	0	0	0	1	0	0	0	0	1	1	0	1	1	1	0	0	0	0	0	0	0	1	1	0	0	0	0	1	0	28	2	2	2	7	0	0
1		ME10480	68	3	0	0	2	0	0	0	0	1	0	0	0	1	1	1	0	0	1	0	0	0	0	0	0	0	0	0	1	1	0	0	1	2	28	2	7	9	5	1	1
1		ME10482	77	5	0	0	2	0	0	1	0	0	0	0	0	1	1	0	0	0	0	0	0	1	0	0	0	0	0	0	1	0	0	0	1	0	31	3	10	11	3	2	0
0		ME10489	79	5	0	0	1	0	0	1	0	0	0	0	0	1	1	1	0	0	0	0	0	0	0	0	0	0	0	0	1	0	0	2	1	0	30	12	1	1	3	1	0
0		ME10495	76	5	0	0	2	1	0	1	0	0	0	0	0	1	1	0	0	0	0	0	0	1	0	0	0	0	0	0	0	1	2	0	1	0	36	4	4	4	3	0	1
1		MV00004	74	4	1	0	3	0	0	0	0	0	1	0	0	1	1	0	1	0	1	0	0	0	0	0	0	0	0	1	0	0	0	0	1	3	22	15	4	7	6	0	0
0		MV00005	68	3	1	1	2	0	0								1	0	0	0	1	0	0	0	0	0	0	0	0	0	0	0	0	0	1	1	36	0	1	2	2	0	0
1		MV00007	74	4	1	0	3	0	0	0	1	0	0	0	0	1	1	0	1	0	1	0	0	1	0	0	0	0	0	1	0	1	0	0	1	6	29	1	4	10	6	0	1
1		MV00009	61	2	1	1	2	0	0	1	0	0	0	0	0		1	0	0	0	0	0	1	0	0	0	0	0	0	0	0	0	0	0	1	3	29	0	3	6	3	0	0
0		MV00010	57	1	1	0	3	1	0	1	0	0	0	0	0	1	1	0	0	0	0	0	0	0	0	0	0	0	1	0	0	0	0	0	0	1	30	2	1	2	1	0	0
1		MV00012	65	3	1	1	2	0	0	1	0	0	0	0	0	1	0	0	0	0	1	0	0	0	0	0	0	1	0	0	0	0	0	0	0	5	28	2	0	5	1	0	0
1		MV00013	63	2	1	0	3	0	0	0	0	0	1	0	0	1	1	1	0	0	0	0	0	0	0	0	0	1	0	0	0	1	0	0	1	2	29	2	6	8	3	0	1
0		MV00014	66	3	0	0	3	1	0	1	1	0	0	0	0	2	0	1	1	0	1	0	0	0	0	0	0	0	0	0	0	0	0	0	1	2	34	1	0	2	3	0	0
1		MV00015	70	4	0	2	2	1	0	1	0	0	0	0	0	1	1	0	0	0	0	0	0	1	0	0	0	0	0	1	0	1	2	2	1	4	36	4	5	9	4	0	1
1		MV00016	72	4	1	0	3	0	0	1	0	1	0	0	0	2	1	0	1	0	1	0	0	0	0	0	0	0	0	0	0	1	0	0	1	3	36	5	6	9	4	0	1
0		MV00017	65	3	1	0	3	0	0	0	0	1	0	0	0	1	1	0	1	1	0	0	0	0	0	0	0	0	0	0	0	0	0	0	1	1	31	1	1	2	3	0	0
1		MV00018	71	4	1	0	2	0	0	1	0	0	0	0	0	1	1	0	1	0		0	0	0	0	0	0	1	0	0	0	0	0	0	1	2	27	6	4	6	2	0	0
0		MV00019	61	2	0	1	3	1	0								0	0	1	0	1	0	1	0	0	0	0	0	0	0	0	0	0	1	1	1			1	2	3	0	0
1		MV00020	79	5	0	1	1	0	0	1	0	0	0	0	0	1	1	0	0	0	0	0	0	0	0	0	0	0	0	0	0	0	2	1	0	0	27		5	5	1	0	0
1		MV00022	59	1	1	1	2	0	0	0	1	0	0	0	0	1	0	0	1	0	0	0	0	0	0	0	0	0	0	0	0	0	0	0	0	5		3	0	5	1	0	0
1		MV00023	57	1	0	1	3	0	0	1	0	0	0	0	0	1	1	0	1	0	0	0	0	0	0	0	0	0	0	0	1	0	0	0	1	0	18	16	5	5	3	1	0
0		MV00024	64	2	0	1	2	1	0	1	0	0	0	0	0	1	1	0	0	0	0	0	0	0	0	0	0	1	0	0	0	0	0	1	0	0	36	6	1	1	1	0	0
1		MV00025	72	4	1	1	2	0	0	0	0	0	1	0	0	1	0	0	1	0	1	0	0	0	0	0	0	0	0	0	0	0	0	1	1	5	35	5	1	6	2	0	0
0		MV00026	78	5	1	1	2	1	0	1	0	0	0	0	0	1	1	0	0	0	1	0	0	0	0	0	0	0	0	0	0	0	0	0	1	0	28	3	3	3	2	0	0
1		MV00028	74	4	0	2	3	0	0	0	0	1	0	0	0	1	1	1	0	0	1	0	0	0	0	0	0	0	0	0	0	0	0	1	1	2	26	4	5	7	3	0	0
1		MV00029	83	6	1	1	2	0	0	0	1	0	0	0	0	1	1	0	1	1	1	1	0	0	0	0	1	0	0	1	0	0	0	0	1	2	33	2	2	5	7	0	0
0		MV00030	65	3	0	1	3	0	0	1	0	0	0	0	0	1	1	1	1	0	0	1	0	0	0	0	0	0	0	0	0	0	0	0	1	0	27	4	2	2	4	0	0
0		MV00031	62	2	0	0	3	0	0	0	1	0	0	0	0	1	1	0	0	0	0	0	0	0	0	0	0	0	0	0	1	1	0	0	1	0	36	3	3	3	3	1	1
1		MV00032	64	2	1	1	2	0	0	0	1	0	0	0	0	1	1	0	1	1	0	0	0	0	1	0	0	0	0	0	1	1	0	1	1	2	28	12	5	8	5	1	1
0		MV00035	60	2	1	2	2	0	0	1	0	0	0	0	0	1	1	0	1	0	1	1	0	0	0	0	0	1	0	0	1	0	0	0	1	0	25	5	4	4	4	2	0
1		MV00036	84	6	1	2	2	0	0	1	0	0	0	0	0	1	1	0	1	1	0	0	0	0	0	0	0	1	0	1	0	0	0	0	1	4	26	3	1	5	7	0	0
0		MV00037	70	4	0	1	3	1	0	0	0	0	0	1	0	1	0	0	0	0	0	0	1	0	0	0	0	0	0	0	0	0	0	0	0	1	30	7	1	2	1	0	0
0		MV00038	85	6	1	1	1	0	0	0	1	0	0	0	0	1	1	0	0	1	0	0	0	0	0	0	0	0	0	1	1	0	0	2	1	0	21		2	2	2	1	0
0		MV00041	64	2	0	1	3	0	0	1	0	0	0	0	0	1	0	0	0	0	0	0	0	0	0	0	0	1	0	0	0	0	2	1	0	4	32	1	0	4	0	0	0
0		MV00042	62	2	1	1	1	0	0	1	0	0	0	0	0	1	1	1	0	0	0	0	0	1	0	0	0	0	0	0	0	0	0	0	1	0	21	4	4	4	4	0	0
0		MV00044	65	3	1	0	1	1	0	0	1	0	0	0	0	1	1	1	0	1	1	0	0	0	0	0	0	1	0	0	0	0	1	0	1	0	20	14	3	3	4	0	0
0		MV00046	67	3	0	1	3	0	0								0	0	0	0	0	0	0	0	0	0	0	0	0	0	0	0	1	0	0	3	29	0	0	3	0	0	0
1		MV00047	77	5	0	2	3	1	0	0	0	0	1	0	0	1	1	1	0	0	1	0	0	0	0	0	0	0	0	0	1	1	2	0	1	0	22	6	11	11	6	2	2
1		MV00048	68	3	0	1	3	0	0	1	0	0	0	0	0	1	1	0	1	0	1	1	0	0	0	0	0	0	0	0	0	1	2	1	1	3	23	6	4	7	5	0	1
1		MV00049	68	3	1	1	2	0	0	1	0	0	0	0	0	1	1	0	0	0	1	0	0	0	0	0	0	0	0	0	0	1	0	0	1	4	29	2	3	7	3	0	1
1		MV00050	79	5	1	1	2	0	1							0	1	0	0	1	0	0	0	0	0	0	0	1	0	0	0	0	0	0	1	2	26		4	6	2	0	0
0		MV00051	65	3	0	2	3	0	0	1	0	0	0	0	0	1	1	1	0	0	0	0	0	0	0	0	0	0	0	0	1	1	0	0	1	0	27	5	4	4	3	1	1
1		MV00052	72	4	0	2	2	1	0	0	0	1	0	0	0	1	0	1	0	0	0	0	0	0	0	0	0	0	0	0	1	0	0	1	0	2	30	4	5	7	1	1	0
1		MV00054	74	4	0	1	3	0	0								1	0	1	0		0	0	0	0	0	0	0	0	0	1	0	2	1	1	5	24	0	4	10	2	1	0
0		MV00056	67	3	1	0	3	0	0								0	0	0	0	0	0	0	0	0	0	0	0	0	0	0	0	0	0	0	1	24	0	0	1	0	0	0
0		MV00057	80	6	0	1	3	1	0	1	0	0	0	0	0	1	1	0	0	0	1	0	0	0	0	0	0	0	0	0	1	0	0	0	1	0	33	12	4	4	3	2	0
0		MV00058	71	4	1	0	3	0	0	0	0	0	1	0	0	1	1	0	0	0	0	0	0	0	0	0	0	0	0	1	0	1	0	0	1	0	31	13	2	2	2	0	1
1		MV00059	65	3	1	3	2	0	0	0	0	0	1	0	0	1	1	0	0	0	0	0	0	0	0	0	0	0	0	0	0	1	0	1	1	2	23	2	4	6	2	0	1
1		MV00060	66	3	1	2	2	0	0	1	0	0	0	0	0	1	0	0	1	0	1	0	1	1	0	0	0	0	0	1	0	0	0	0	1	1	20	8	5	6	5	0	0
1		MV00061	70	4	1	1	3	1	0	1	0	0	0	0	0	1	1	0	0	0	0	1	0	0	0	0	0	0			1	1	0	0	1	0	26	8	5	5	4	1	1
1		MV00062	68	3	1	2	3	1	0	1	0	0	0	0	0	1	1	0	0	0	0	0	0	0	0	0	0	0	0	0	0	0	0	0	1	4	21	4	1	5	3	0	0
0		MV00064	67	3	1	0	3	0	0	1	0	0	0	0	0	1	1	0	1	1	1	1	0	0	0	0	0	0	0	0	0	1	0	0	1	1	25	47	2	3	6	0	1
1		MV00065	81	6	1	2	1	0	0	1	0	0	0	0	0	1	1	0	0	1	0	1	0	0	0	0	0		0	1	1	0		1	1	2	27	8	5	7	3	1	0
1		MV00066	72	4	1	2	1	0	0	0	0	0	1	0	0	1	1	0	1	0	0	0	0	0	0	0	0	0	0	1	1	0	0	0	1	1	29	6	4	5	2	1	0
1		MV00067	71	4	1	2	1	0	0	0	0	1	0	0	0	1	1	1	1	0	0	0	0	0	0	0	0	0	0	0	1	0	0	0	1	0	33	4	6	6	5	1	0
0		MV00069	62	2	1	0	2	0	1							0	0	0	1	0	0	0	0	0	0	0	0	0	0	0	0	0	0	0	0	1	31	1	0	1	1	0	0
0		MV00070	58	1	1	0	2	0	0	0	1	0	0	0	0	1	1	1	0	0	0	0	0	0	0	0	0	0	0	0	1	1	0	0	1	0	30	3	4	4	3	1	1
0		MV00072	70	4	1	0	1	0	0	1	0	0	0	0	0	1	1	0	0	0	0	0	0	0	0	0	0	0	0	1	0	0	0	0	1	2	21	7	2	4	2	0	0
1		MV00076	72	4	1	2	1	0	0	1	0	0	0	0	0	1	1	1	1	1	0	1	0	0	0	0	0	0	0	1	1	1	0	0	1	0	19	20	7	7	6	1	2
1		MV00079	61	2	1	2	2	0	1							0	1	1	1	1	0	0	0	1	0	0	0	1	0	1	0	1	0	0	1	1	16	10	4	5	7	0	1
1		MV00080	64	2	1	2	1	0	0	1	0	0	0	0	0	1	1	1	1	1	0	0	0	0	0	0	0	0	0	0	1	0	0	0	1	3	27	4	8	11	7	2	0
0		MV00082	62	2	0	0	2	0	0	1	0	0	0	0	0	1	1	0	0	0	0	0	0	0	0	0	0	0	0	0	0	1	1	0	1	0	29	2	2	2	2	0	1
1		MV00083	66	3	1	0	1	0	0	0	1	0	0	0	0	1	1	0	0	1	0	0	0	0	0	0	0	0	0	0	1	1	0	0	1	3	34	3	6	9	3	1	1
1		MV00084	75	5	1	0	2	0	0	0	0	0	0	1	0	1	1	0	0	0	0	0	0	0	0	0	0	0	0	1	0	0	0	0	1	2	33	12	3	5	3	0	0
1		MV00086	69	3	0	1	3	1	0	1	0	0	0	0	0	1	1	0	0	0	0	0	0	0	0	0	0	0	0	0	0	0	2	1	1	2	29	12	4	6	2	0	0
0		MV00087	67	3	0	1	3	0	0	1	0	0	0	0	0	1	1	0	0	0	0	0	0	0	0	0	0	0	0	0	0	0	0	0	1	3	32	1	1	4	2	0	0
0		MV00088	62	2	1	1	3	1	0								0	0	0	1	0	0	0	0	0	0	0	0	0	0	0	0	0	0	0	4	34	0	0	4	1	0	0
1		MV00090	58	1	0	2	3	1	0								1	0	0	0	0	0	0	0	0	0	0	0	0	0	0	1	0	0	0	0	34	0	7	7	1	0	1
0		MV00091	57	1	1	2	2	0	0								1	0	0	0	0	0	0	0	0	0	0	0	0	0	1	0	0	0	0	0	35	0	2	2	1	1	0
0		MV00093	82	6	0	2	3	0	0	0	0	1	0	0	0	1	0	0	0	0	0	0	0	0	0	0	0	0	0	0	1	0	0	0	0	0	28	10	3	3	0	1	0
0		MV00095	67	3	1	1	2	0	0	1	0	0	0	0	0	1	1	0	0	0	0	0	0	0	0	0	0	0	0	0	0	0	2	1	1	3	32	1	1	4	2	0	0
1		MV00097	81	6	0	1	2	0	0	1	0	0	0	0	0	1	1	0	0	0	1	0	0	0	0	0	0	1	0	1	1	1	0	0	1	3	25	3	3	6	3	2	1
0		MV00098	78	5	1	1	1	0	0	0	1	0	0	0	0	1	1	0	1	1	0	1	0	0	0	0	0	1	0	1	1	0	0	0	1	0			4	4	4	1	0
0		MV00099	76	5	0	1	2	0	0	1	0	0	0	0	0	1	1	0	0	0	0	0	0	0	0	0	0	0	0	0	0	0	2	0	1	1	31	8	2	3	2	0	0
0		MV00100	71	4	1	1	2	0	0	1	1	0	0	0	0	2	1	0	0	0	0	0	0	0	0	0	0	0	0	0	0	0	0	1	0	0	32		1	1	1	0	0
0		MV00101	71	4	1	1	2	0	0	1	0	0	0	0	0	1	0	0	0	0	0	0	0	0	0	0	0	1	0	0	0	0	0	0	0	2	29	6	1	3	0	0	0
0		MV00102	65	3	1	2	2	1	0	1	0	0	0	0	0	1	1	0	0	1	0	0	0	0	0	0	0	0	0	0	0	0	0	0	1	2	27	8	1	3	2	0	0
0		MV00105	67	3	1	2	2	1	0	1	0	0	0	0	0		1	0	0	0	0	0	0	0	0	0	0	0	0	0	0	0	0	0	1	0	30	0	2	2	2	0	0
0		MV00107	68	3	1	1	2	0	0	1	0	0	0	0	0	1	1	0	0	0	0	0	0	0	0	0	0	0	0	0	0	0	0	0	0	1	31	12	1	2	1	0	0
0		MV00109	60	2	1	2	2	0	0	1	0	0	0	0	0	1	1	0	0	0	0	0	0	0	0	0	0	0	0	0	0	0	0	0	0	2	25	2	1	3	1	0	0
1		MV00110	71	4	0	2	2	0	1							0	1	1	0	0	1	0	0	0	0	0	0	0	0	0	1	0	2	1	1	0	29	4	7	7	6	2	0
0		MV00111	58	1	0	0	2	0	0	0	0	1	0	0	0	1	1	0	0	0	1	0	0	0	0	0	0	0	0	1	0	0	2	0	1	0	34	4	1	1	2	0	0
1		MV00112	79	5	0	2	2	0	0	0	0	1	0	0	0	1	1	1	1	0	1	0	0	0	0	0	0	0	0	0	1	0	0	0	1	0	16	2	7	7	6	1	0
1		MV00113	60	2	1	2	2	0	0	1	0	0	0	0	0	1	1	0	0	0	0	0	0	1	0	0	0	0	0	1	1	0	0	2	1	1	31	10	4	5	3	1	0
0		MV00114	60	2	0	1	2	0	0	0	0	1	0	0	0	1	0	0	0	0	0	1	0	0	0	0	0	0	0	0	0	0	0	0	0	2	29	8	1	3	1	0	0
1		MV00115	66	3	0	1	2	0	0	1	0	0	0	0	0	1	1	0	1	0	0	1	0	0	0	0	0	0	0	0	0	1	2	1	1	0	22	3	5	5	4	0	1
0		MV00116	62	2	0	0	2	0	0	1	0	0	0	0	0	1	0	0	0	0	0	1	0	0	0	0	0	0	0	0	0	0	1	2	0	3	27	2	0	4	1	0	0
0		MV00117	60	2	1	0	2	0	0	0	0	1	0	0	0	1	1	0	0	1	0	0	0	0	0	0	0	0	0	0	0	0	0	0	1	0	34	4	2	2	2	0	0
0		MV00118	67	3	1	1	2	1	0	0	0	1	0	0	0	1	1	0	0	0	1	0	0	0	0	0	0	1	0	0	1	1	2	1	1	0	22	2	3	3	3	1	2
0		MV00120	65	3	1	1	2	0	0	1	0	0	0	0	0	1	1	0	0	0	1	0	0	0	0	0	0	0	0	1	0	0	0	0	1	0	22	2	2	2	3	0	0
0		MV00121	64	2	1	0	2	0	0	0	0	0	1	0	0	1	1	0	0	0		0	0	0	0	0	0	1	0	0	1	0	0	0	0	0	21	4	3	3	1	1	0
1		MV00122	55	1	1	0	2	0	0	0	0	1	0	0	0	1	1	1	0	1	0	0	0	0	0	0	0	1	0	0	0	1	0	0	1	1	30		4	5	4	0	1
0		MV00123	72	4	1	1	2	0	0	1	0	0	0	0	0	1	1	0	1	0	0	0	0	0	1	0	0	0	0		0	0	0	0	1	0	34	6	3	3	6	0	0
0		MV00124	66	3	1	1	2	1	0	1	0	0	0	0	0	1	0	0	0	0	0	0	0	0	0	0	0	0	0	0	0	0	0	0	0	2	27	1	1	3	0	0	0
0		MV00125	71	4	1	1	2	0	0	1	0	0	0	0	0	1	1	0	0	0	0	0	0	0	0	0	0	0	0	0	0	0	0	0	0	1	23	1	1	2	1	0	0
1		MV00126	66	3	1	2	1	0	0	1	0	0	0	0	0	1	1	1	1	1	0	0	0	0	0	0	0	0		0	1	1	0	0	1	0	21	4	8	8	6	1	1
1		MV00127	68	3	1	2	2	1	0	1	0	0	0	0	0	1	1	1	0	0	0	0	0	0	0	0	0	0	0	0	0	1	0	0	1	0	21	5	5	5	3	0	1
1		MV00128	67	3	1	1	1	0	0	0	1	0	0	0	0	1	1	0	0	0	0	0	0	0	0	0	0	0	0	0	0	0	0	0	1	1	20	4	5	6	4	0	0
0		MV00129	74	4	1	1	2	0	0	1	0	0	0	0	0	1	1	0	0	0	0	0	0	0	0	0	0	0	0	0	0	0	0	0	1	0	30	2	2	2	3	0	0
1		MV00130	79	5	1	2	2	0	0	1	0	0	0	0	0	1	1	0	0	1	0	0	0	0	0	0	0	1	1	1	1	1	0	0	1	0	23	5	7	7	2	3	2
0		MV00131	59	1	1	1	3	0	0	1	0	0	0	0	0		0	0	0	0	0	0	0	0	0	0	0	0	0	0	0	0	0	0	0	2	32	0	0	2	0	0	0
0		MV00132	56	1	1	1	2	0	0	0	0	0	1	0	0	1	1	0	0	0	0	0	0	0	0	0	0	0	0	0	0	0	0	0	0	1	29	1	0	1	1	0	0
0		MV00133	59	1	1	1	2	0	0	1	0	0	0	0	0	1	0	0	0	0	0	0	0	0	0	0	0	0	0	0	0	0	0	1	0	3	17	1	0	3	0	0	0
0		MV00134	79	5	1	1	2	0	0	1	0	0	0	0	0	1	1	1	0	0	0	0	0	0	0	0	0	0	0	1	0	0	0	0	1	3	28	3	0	3	3	0	0
1		MV00135	75	5	1	2	1	0	1							0	1	1	0	0	0	0	0	0	1	0	0	0	0	1	0	0	0	0	1	2	27	4	4	6	4	0	0
0		MV00137	75	5	0	1	3	0	0	1	1	0	0	0	0	2	0	0	0	0	0	0	0	1	0	0	0	1	0	1	0	0	0	0	0	0	28	34	2	2	1	0	0
0		MV00138	58	1	1	1	2	0	0	1	0	0	0	0	0	1	0	0	0	0	0	0	0	0	0	0	0	0	0	0	0	0	0	0	0	2	34	2	0	2	0	0	0
0		MV00139	76	5	0	1	1	0	0	1	0	0	0	0	0	1	1	0	0	0	0	0	0	0	0	0	0	0	0	0	0	0	0	0	1	0	26	6	2	2	2	0	0
0		MV00140	73	4	1	1	1	0	0	1	0	0	0	0	0	1	1	0	0	0	0	0	0	0	0	0	0	0	0	0	0	0	0	0	1	0	29	4	4	4	2	0	0
0		MV00141	59	1	1	2	2	0	0	0	1	0	0	0	0	1	0	1	0	1	0	0	0	1	0	0	0	0	0	0	1	0	0	0	1	0	25	3	3	3	3	1	0
1		MV00142	67	3	0	2	2	0	0	0	0	1	0	0	0	1	1	1	0	0	0	0	0	0	1	0	0	0	0	1	0	0	2	1	1	2	31	12	6	8	5	0	0
0		MV00143	64	2	0	1	3	1	0								1	0	0	0	0	0	0	0	0	0	0	0	0	1	1	0	2	2	0	0	30	0	3	3	1	1	0
1		MV00144	71	4	1	1	1	0	0	0	0	0	1	0	0	1	1	0	0	0	0	0	0	0	0	0	0	0	0	0	1	0	0	0	1	1	31	4	4	5	2	1	0
0		MV00145	66	3	1	2	3	0	0	1	0	0	0	0	0	1	1	0	1	1	0	0	0	0	0	0	0	0	0	0	0	0	0	0	1	1	29	9	1	2	3	0	0
0	1	MV00146	63	2	1			1	0	1	0	0	0	0	0		1	0	0	0	0	0	0	0	0	0	0	0	0	0	0	0	0	0	0	1	27	0	0	1	1	0	0
1		MV00147	67	3	1	1	2	0	0	0	0	0	1	0	0	1	1	1	0	0	0	0		0		0	0	0	0	0	0	0	0	0	1	0	19	4	6	6	3	0	0
0		MV00148	66	3	1	1	1	0	0	0	0	0	1	0	0	1	1	0	0	0	0	1	0	0	0	0	0	1	0	0	0	0	0	0	1	0	20	6	2	2	2	0	0
0		MV00149	72	4	1	1	2	1	0	1	0	0	0	0	0	1	1	0	0	0	0	0	0	0	0	0	0	0	0	0	0	0	0	0	0	3	23	1	0	3	1	0	0
1		MV00150	61	2	1	1	3	0	0								1	0	0	0	0	0	0	0	0	0	0	1	0	0	1	1	0	0	1	4	29	0	3	7	2	1	1
0		MV00151	72	4	1	0	1	0	0	0	0	1	0	0	0	1	1	1	1	1	0	0	0	0	0	0	0	1	0	0	0	1	0	0	1	1	34	4	3	4	5	0	1
0		MV00153	60	2	1	2	3	0	0	0	0	1	0	0	1	2	1	0	0	0	0	0	0	0	0	0	0	0	0	0	0	0	0	0	0	2	22	1	1	3	1	0	0
0		MV00154	61	2	1	1	2	1	0	1	0	0	0	0	0	1	1	0	0	0	0	0	0	0	0	0	0	0	0		0	0	0	0	0	2	27	1	0	2	1	0	0
1		MV00155	77	5	1	1	2	0	0	1	0	0	0	0	0	1	1	1	1	0	0	0	0	0	0	0	0	1	0	0	1	0	0	0	1	2	23	2	3	6	5	1	0
0		MV00156	74	4	1	1	1	0	0	0	0	0	1	0	0	1	1	1	0	0	0	0	0	0	0	0	0	1	0	1	1	0	0	0	1	0	21	4	4	4	3	1	0
0		MV00157	67	3	1	1	2	1	0	1	0	1	0	0	0	2	1	0	1	0	0	1	0	0	0	0	0	1	0	0	0	0	0	0	1	1	34		2	3	4	0	0
0		MV00159	64	2	1	1	2	0	0	1	0	0	0	0	0	1	1	1	0	0	0	0	0	0	0	0	0	1	0	0	0	0	0	0	1	0	23	7	3	3	3	0	0
0		MV00160	68	3	0	1	2	0	0	0	0	0	1	0	0	1	1	0	0	0	1	0	0	0	0	0	0	0	0	1	0	0	0	1	1	0	31	1	1	1	2	0	0
1		MV00161	68	3	0	1	2	0	0	1	0	0	0	0	0	1	1	1	0	0	0	0	0	0	0	0	0	0	0	0	0	1	2	0	1	0	24	7	11	11	3	0	2
1		MV00162	65	3	1	1	2	0	0	1	0	0	0	0	0	1	1	0	1	1	0	0	0	0	0	0	0	1	0	0	0	0	0	0	1	6	19	1	0	6	3	0	0
0		MV00163	66	3	0	1	2	0	0	1	0	0	0	0	0	1	0	0	0	0	0	0	0	0	0	0	0	0	0	0	0	0	0	1	0	1	34	3	0	1	0	0	0
0		MV00167	80	6	1	1	2	1	0	1	0	0	0	0	0	1	0	0	0	0	0	0	0	0	0	0	0	1	0	1	0	0	0	1	0	2	23	1	2	4	0	0	0
0		MV00168	63	2	1	1	1	0	0	1	0	0	0	0	0	1	0	0	1	0	0	0	0	0	0	0	0	1	0	0	0	0	0	0	0	1	23	1	0	1	1	0	0
0		MV00169	66	3	1	1	1	0	0	1	0	0	0	0	0	1	1	0	0	0	0	0	0	0	0	0	0	0	0	0	0	0	0	0	0	2	34	1	1	3	1	0	0
0		MV00170	65	3	1	1	2	0	0	0	0	0	1	0	0	1	1	0	1	0	1	0	0	0	0	0	0	0	0	0	0	0	0	0	1	3	29		0	3	3	0	0
1		MV00171	85	6	0	1	3	0	0	1	0	0	0	0	0	1	1	1	1	0	0	0	0	0	0	0	0	0	0	1	1	1	0	0	1	0	22	4	9	9	3	2	1
0		MV00173	65	3	1	1	2	0	0	0	0	0	1	0	0	1	1	0	0	0	0	0	0	0	0	0	0	1	0	0	0	0	0	0	0	1	25	3	1	2	1	0	0
0		MV00174	65	3	1	1	2	0	0	0	0	0	0	0	0		0	0	0	0	0	0	0	0	0	0	0	1	0	0	0	0	0	0	0	1	18	0	0	1	0	0	0
0		MV00175	65	3	1	1	1	0	0	1	0	0	0	0	0	1	1	0	1	1	0	0	0	0	0	0	0	1	0	0	0	0	0	0	1	2	17	2	1	3	5	0	0
0		MV00177	61	2	1	1	2	1	0	1	0	0	0	0	0	1	1	0	0	0	0	0	0	0	0	0	0	0	0	0	0	0	0	0	0	0	27	1	2	2	1	0	0
0		MV00178	65	3	1	1	2	0	0	0	0	0	1	0	0	1	1	0	0	0	0	0	0	0	0	0	0	0	0	0	0	0	1	0	0	2	20	3	2	4	1	0	0
0		MV00179	71	4	1	1	2	0	0	1	0	0	0	0	0	1	1	0	1	1	0	0	0	0	0	0	0	0	0	0	0	0	0	1	1	2	32	2	2	4	4	0	0
0		MV00180	65	3	1	1	2	0	0	0	0	0	1	0	0	1	0	0	0	0	0	0	0	0	0	0	0	0	0	0	0	0	0	1	0	3	34	4	0	3	0	0	0
0		MV00181	76	5	0	1	3	0	0	1	0	0	0	0	0	1	1	0	0	0	1	0	0	0	0	0	0	0	0	0	1	0	2	0	1	0	29	2	4	4	5	1	0
0		MV00182	61	2	1	1	1	0	0	1	0	0	0	0	0	1	0	0	1	1	1	0	0	0	0	0	0	0	0	0	0	0	0	0	1	1	28	1	0	1	3	0	0
0		MV00183	60	2	0	1	3	0	0	1	0	0	0	0	0	1	0	0	0	0	0	0	0	0	0	0	0	0	0	1	0	0	0	0	0	1	31	2	1	2	0	0	0
0		MV00184	60	2	1	1	3	1	0	1	0	0	0	0	0	1	0	0	0	0		0	0	0	0	0	0	0	0	0	0	0	0	0	0	3	28	4	0	3	0	0	0
0		MV00185	71	4	1	1	2	0	0	1	0	1	0	0	0	2	1	0	1	0	0	0	0	0	0	0	0	0	0	0	1	0	0	0	1	1	25	9	2	3	4	1	0
0		MV00186	62	2	1	1	2	1	0	1	0	0	0	0	0	1	1	1	0	0	0	0	0	0	0	0	0	0	0	0	0	1	0	1	1	0	31	4	4	4	3	0	1
0		MV00187	62	2	0	1	2	0	0	1	0	0	0	0	0	1	1	0	0	0	0	0	0	0	0	0	0	0	0	1	0	0	2	1	0	0	29	12	1	1	1	0	0
0		MV00189	77	5	1	1	1	0	0	0	0	0	1	0	0	1	1	0	0	1	1	0	0	0	0	0	0	0	0	0	0	0	1	0	1	0	22	12	4	4	4	0	0
1		MV00190	71	4	1	1	3	0	0	1	0	0	0	0	0	1	1	1	1	0	0	0	0	0	0	0	0	0	0	0	1	0	0	0	1	3	26	1	3	6	4	1	0
0		MV00191	70	4	0	1	3	0	0	0	0	0	0	0	0		1	0	0	0	0	0	0	0	0	0	0	0	0	0	0	1	1	0	0	2	28	0	1	3	1	0	1
1		MV00192	68	3	1	2	2	0	0	1	0	0	0	0	0		0	1	0	0	1	0	0	0		0	0	0	0	1	0	0	0	1	1	3	26	0	2	5	2	0	0
0		MV00193	63	2	0	1	2	1	0	0	0	1	0	0	0	1	1	0	0	0	1	0	0	0	0	0	0	0	0	1	0	0	2	0	1	0	28	5	4	4	2	0	0
0		MV00196	76	5	0	1	3	0	0	0	0	1	0	0	0	1	1	1	1	1	0	0	0	0	0	0	0	1	0	1	0	0	0	1	1	2	21	16	1	3	5	0	0
0		MV00197	71	4	0	1	3	0	0	1	0	0	0	0	0	1	1	0	0	0	0	0	0	0	0	0	0	0	0	0	0	0	2	1	0	1	17	2	0	1	1	0	0
1		MV00198	69	3	1	1	3	0	0	1	0	0	0	0	0	1	0	0	0	0	0	0	0	0	0	0	0	1	0	0	0	0	0	0	0	8	34	2	0	8	0	0	0
0		MV00199	79	5	0	1	1	1	0	0	0	0	1	0	0	1	1	0	1	0	0	0	0	0	0	0	0	0	0	0	0	0	0	0	1	0	26	5	3	3	2	0	0
0		MV00200	76	5	1	1	1	0	0	1	0	0	0	0	0	1	1	0	1	0	0	0	0	0	1	0	0	0	0	0	0	1	0	0	1	1	33	4	3	4	6	0	1
1		MV00201	84	6	0	1	3	0	0	1	0	0	0	0	0	1	0	0	0	1	1	0	0	0	0	0	0	0	0	0	0	0	0	0	1	5	29	2	0	6	3	0	0
1		MV00202	80	6	1	1	2	0	0	0	0	0	0	0	0		1	0	0	0	0	0	0	0	0	0	0	0	0	0	0	0	0	0	0	4	31	0	2	6	1	0	0
0		MV00203	80	6	0	0	3	0	0	0	0	1	0	0	0	1	1	0	0	0	0	0	0	0	0	0	0	0	0	0	1	0	1	2	1	0	30	4	3	3	2	2	0
0		MV00204	73	4	0	2	2	0	0	0	0	1	0	0	0	1	1	0	1	0	1	0	0	0	0	0	0	1	0	1	1	1	0	0	1	0	21	10	4	4	5	1	1
1		MV00205	67	3	1	1	2	0	0	0	0	1	0	0	0	1	1	1	0	0	1	0	0	0	0	0	0	1	0	0	0	0	1	0	1	2	28	3	6	8	3	0	0
0		MV00206	63	2	1	1	2	0	0	1	0	0	0	0	0	1	0	1	0	1	0	0	1	0	0	0	0	0	0	0	0	0	0	0	1	4	22	2	0	4	3	0	0
0		MV00207	70	4	0	1	2	1	0	0	0	0	0	0	0		0	0	0	0	0	0	0	0		0	0	1	0	1	0	0	0	0	0	0	13	0	1	1	0	0	0
0		MV00208	67	3	1	1	2	0	0	1	0	0	0	0	0	1	1	1	0	0	1	0	0	0	0	0	0	0	0	0	0	0	0	1	1	0	35	5	4	4	4	0	0
1		MV00209	78	5	0	0	2	0	0	0	1	0	0	0	0	1	0	0	0	1	0	0	0	0	0	0	0	0	1	1	0	0	0	0	0	5	27	1	0	5	1	0	0
1		MV00210	63	2	1	3	3	0	0	1	0	0	0	0	0		1	1	1	0	0	0	0	0	0	0	0		0	0	1	1	2	0	1	0	28	0	5	5	4	1	1
1		MV00211	68	3	1	1	2	0	1	0	0	0	0	0	0	0	1	0	0	0	0	0	1	0	0	0	0	0	0	0	0	0	0	0	1	4	27	3	4	8	3	0	0
1		MV00212	71	4	1	1	3	0	0	0	0	0	0	0	0		1	1	1	0	0	0	0	0	0	0	0	0	0	0	0	0	0	0	1	2	33	0	6	8	5	0	0
0		MV00213	64	2	1	1	3	0	0	1	0	0	0	0	0	1	0	1	1	1	0	0	0	0	0	0	0	0	0	0	0	0	0	1	1	4	29	3	0	4	3	0	0
0		MV00214	66	3	1	1	2	1	0	0	0	1	0	0	0	1	0	0	0	0	0	0	0	0	0	0	0	0	0	0	0	0		1	0	1	33	1	1	2	0	0	0
0		MV00215	67	3	1	1	2	0	0	0	0	0	0	0	1	1	0	0	1	0	0	0	0	0	0	0	0	0	0	0	0	0	0	0	0	1	29	1	0	1	1	0	0
0		MV00217	60	2	0	1	3	0	0	0	0	1	0	0	0	1	1	0	1	0	0	0	0	1	0	0	0	0	0	0	0	0	0	0	1	1	28	1	2	3	3	0	0
1		MV00218	59	1	1	1	3	0	0	0	0	0	1	0	0	1	1	1	0	0	0	0	0	0	0	0	0	0	0	0	0	0	0	0	1	5	26	2	1	6	2	0	0
0		MV00219	67	3	1	1	3	0	0	0	0	1	0	0	0	1	0	0	1	0	0	0	0	0	0	0	0	0	0	0	0	0	0	0	0	4	35	12	0	4	1	0	0
0		MV00221	57	1	1	1	2	1	0	0	1	0	0	0	0	1	1	0	0	0	1	0	0	0	0	0	0	1	0	0	0	0	0	0	1	3	23	2	0	3	2	0	0
1		MV00222	70	4	1	0	3	0	0	0	0	1	0	0	0	1	1	1	1	0	0	0	0	0	0	0	0	0	0	0	0	0	0	0	1	3	29	3	4	7	5	0	0
0		MV00223	74	4	1	1	3	0	0	0	0	0	0	0	0		1	0	0	0	1	0	0	0	0	0	0	0	0	0	0	0	0	0	1	1	31	0	1	2	2	0	0
0		MV00224	77	5	1	1	2	0	0	0	0	0	0	0	0		1	0	0	0	0	0	0	0	0	0	0	1	0	0	0	0	0	0	0	1	19	0	0	1	1	0	0
0		MV00225	64	2	1	1	2	0	0	1	0	0	0	0	0	1	0	0	0	0	0	0	1	0	0	0	0	1	0	0	0	0	0	0	0	2	22	2	0	2	1	0	0
0		MV00228	77	5	1	1	3	0	0	0	0	1	0	0	0	1	1	0	1	0	0	0	0	0	0	0	0	1	0	0	0	0	0	0	1	0	19	3	3	3	4	0	0
1		MV00230	73	4	1	1	2	0	0	0	0	0	1	0	0	1	1	0	1	1	1	0	0	0	0	0	0	0	0	0	1	0	0	0	1	2	31	3	4	6	5	1	0
1		MV00231	70	4	1	0	2	0	0	0	0	1	0	0	1	2	1	0	1	0	0	0	0	0	0	0	0	0	1	1	1	0	0	0	1	1	34	5	4	5	3	1	0
0		MV00238	61	2	1	1	1	1	0	1	0	0	0	0	0	1	1	0	1	0	0	0	0	0	0	0	0	1	0	0	0	0	0	0	1	2	23	5	1	3	2	0	0
0		MV00239	60	2	1	0	2	0	0	0	1	0	0	0	0	1	1	0	0	0	0	0	0	0	0	0	0	0	0	0	0	0	0	0	0	0	31	2	1	1	1	0	0
1		MV00240	70	4	1	2	2	0	0	0	0	1	0	0	0	1	0	1	0	0	0	0	0	0	0	0	0	0	0	0	0	0	0	0	1	4	33	2	2	6	2	0	0
1		MV00241	64	2	1	1	2	0	0	1	0	1	0	0	0	2	1	0	1	0	0	0	0	1	0	0	0	0	0	0	0	0	0	0	1	4	28	23	1	5	3	0	0
1		MV00242	91	6	0	1	2	0	0	1	0	0	0	0	0	1	1	0	1	1	1	1	1	0	0	0	0	1	1	1	1	0	2	0	1	1	12	7	4	5	10	1	0
1		MV00245	69	3	1	1	3	0	0	1	0	0	0	0	0	1	1	0	1	0	1	0	1	0	1	0	0	0	0	0	1	0	0	0	1	3	24	20	5	8	6	1	0
0		MV00246	74	4	1	1	2	0	0	1	0	0	0	0	0	1	0	0	0	0	1	0	0	0	0	0	0	0	0	0	0	0	0	0	0	4	32	5	0	4	1	0	0
0		MV00247	69	3	1	1	2	0	0	1	0	0	0	0	0	1	1	0	0	0	0	0	0	0	0	0	0	0	0	0	0	0	0	1	0	2	28	2	2	4	1	0	0
0		MV00248	57	1	1	1	2	0	0	1	0	0	0	0	1	2	0	0	0	0	0	0	0	0	0	0	0	0	0	0	0	0	0	0	0	1	23	2	0	1	0	0	0
0		MV00250	60	2	0	1	1	0	0	1	0	0	0	0	0	1	1	0	0	0	0	0	0	0	0	0	0	0	0	0	0	0	0	0	0	0	26	12	1	1	1	0	0
0		MV00252	66	3	1	1	2	0	0	1	0	0	0	0	0	1	1	0	1	0	1	0	0	0	0	0	0	0	0	0	0	0	0	0	1	2	32	3	1	3	3	0	0
1		MV00254	67	3	1	1	2	0	0	1	0	0	0	0	0	1	1	0	1	0	0	0	1	0	0	0	0	0	0	0	1	0	0	0	1	6	30	5	2	8	4	1	0
1		MV00255	69	3	0	1	3	1	0	0	0	0	1	0	0	1	1	0	0	0	0	0	0	1	0	0	0	0	0	0	0	0	0	0	1	5	32	5	3	8	3	0	0
0		MV00256	62	2	1	1	2	0	0	1	0	0	0	0	0	1	0	0	0	0	0	0	1	0	0	0	0	0	0	0	0	0	0	0	0	1	36	1	1	2	1	0	0
1		MV00259	67	3	0	2	2	0	0	1	0	0	0	0	0	1	1	0	0	1		0	0	0	1	0	0	0	0	1	0	0	0	1	1	8	14	6	1	9	6	0	0
1		MV00260	71	4	0	0	2	1	0	0	0	1	0	0	0	1	1	0	0	0	0	0	0	0	0	0	0	0	0	0	1	0	0	0	1	2	30	2	3	5	2	1	0
0		MV00263	66	3	0	1	3	0	0	1	0	0	0	0	0	1	0	0	0	0	0	0	0	1	0	0	0	0	0	0	0	0	0	0	0	1	27	3	1	2	1	0	0
1		MV00266	68	3	0	1	2	0	0	1	0	0	0	0	0	1	1	0	0	1	0	0	0	1	0	0	0	0	0	0	0	0	0	1	1	2	34	4	3	5	3	0	0
0		MV00267	81	6	0	2	2	1	0	1	0	0	0	0	0	1	1	1	0	0	0	0	0	0	0	0	0	1	0	1	1	0	0	0	1	1	33	6	3	4	2	1	0
1		MV00268	62	2	1	0	3	1	0	0	0	1	0	0	0	1	1	1	1	0	0	0	0	0	0	0	0	0	0	0	0	1	0	0	1	2	27	2	6	8	7	0	3
1		MV00269	64	2	1	1	2	0	0	1	0	0	0	0	0	1	1	0	1	0	0	0	0	0	0	0	0	0	0	0	0	1	0	0	1	4	29	2	2	6	3	0	1
0		MV00270	62	2	0	2	2	1	0	1	0	1	0	0	0	2	1	0	1	0	0	0	0	0	0	0	0	0	0	1	0	0	0	0	1	1	18	14	1	2	2	0	0
0		MV00271	69	3	0	0	2	0	0	0	0	1	0	0	0	1	1	0	0	0	1	0	0	0	0	0	0	0	0	0	0	0	0	0	1	0	36	2	3	3	2	0	0
1		MV00272	66	3	1	1	3	0	0	1	0	0	0	0	0	1	0	0	1	0	1	0	0	0	0	0	0	0	0	0	0	0	0	1	1	6	28	8	0	6	2	0	0
0		MV00274	61	2	1	1	2	1	0	1	0	0	0	0	0	1	0	0	1	0	0	0	1	1	0	0	0	1	0	0	0	0	0	1	1	2	25	1	2	4	3	0	0
0		MV00277	80	6	1	1	2	0	0	1	0	0	0	0	0	1	1	0	0	0	1	0	0	0	0	0	0	0	0	0	0	0	0	0	1	2	34	2	1	3	2	0	0
0		MV00278	67	3	0	2	3	0	0	1	0	0	0	0	0	1	1	1	0	0	0	0	1	0	1	0	0	1	0	1	1	0	1	2	1	1	29	1	2	3	5	1	0
0		MV00279	60	2	1	2	1	0	0	1	0	0	0	0	0	1	1	0	0	0	0	0	0	0	0	0	0	0	0	1	0	0	0	0	1	1	28	3	1	2	2	0	0
1		MV00280	73	4	0	1	1	1	0	1	0	0	0	0	0	1	1	1	0	0		0	0	0	0	0	0	0	0	0	0	0	0	1	1	1	23	2	8	9	3	0	0
0		MV00281	61	2	1	0	2	0	0	1	0	0	0	0	0	1	1	0	0	1	0	0	0	0	0	0	0	1	0	0	0	0	0	0	1	0	36	1	1	1	2	0	0
1		MV00282	56	1	1	1	3	0	0	1	0	0	0	0	0	1	1	1	0	0	1	0	0	0	0	0	0	0	0	0	0	0	0	0	1	2	24	4	4	6	6	0	0
0		MV00284	74	4	1	0	2	0	0	0	0	1	0	0	0	1	1	0	0	0	1	0	0	0	0	0	0	0	0	0	0	0	0	0	1	0	28	4	1	1	2	0	0
0		MV00288	70	4	1	0	1	0	0	1	0	0	0	0	0	1	0	0	0	0	0	0	0	0	0	0	0	0	0	1	1	1	0	0	0	0	32	3	4	4	0	2	1
0		MV00292	71	4	1	1	1	1	1	0	0	0	0	0	0	0	1	0	0	0	0	0	0	0	0	0	0	0	0	0	0	1	0	0	1	0	24	4	2	2	2	0	1
1		MV00294	66	3	1	1	2	0	0	0	0	0	1	0	0	1	1	0	0	0	0	0	0	0	0	0	0	0	0	0	0	1	0	0	1	7	29	2	2	9	2	0	1
0		MV00297	65	3	0	1	2	0	0	1	0	0	0	0	0	1	1	0	1	0	0	0	0	0	0	0	0	1	0	0	1	0	2	2	1	1	31	1	1	2	3	1	0
0		MV00298	66	3	1	0	1	0	0	1	0	0	0	0	0	1	1	1	0	0	0	1	0	0	0	0	0	1	0	0	0	1	0	0	1	0	28	4	4	4	4	0	1
1		MV00300	66	3	1	2	3	1	0	0	0	0	1	0	0	1	0	1	0	1	0	0	1	0	0	0	0	0	0	0	0	0	0	1	1	5	34	5	1	6	3	0	0
0		MV00303	65	3	1	1	3	1	0	1	0	0	0	0	0	1	1	0	0	0	0	0	1	0	0	0	0	0	0	0	0	0	0	1	1	4	35	4	0	4	3	0	0
1		MV00304	59	1	1	0	3	0	0	1	0	0	0	0	0	1	1	0	0	1	0	0	0	0	0	0	0	0	0	0	1	1	0	0	1	0	35	2	6	6	2	1	1
1		MV00305	75	5	0	2	3	0	0	1	0	0	0	0	0	1	1	1	0	0	1	0		0	0	0	0	0	0	0	0	1	0	1	1	1	32	4	7	8	5	0	1
0		MV00308	69	3	1	0	2	0	0	1	0	0	0	0	0	1	1	1	0	1	0	0	0	0	0	0	0	0	0	0	1	0	0	0	1	1	32	4	2	3	4	1	0
1		MV00309	72	4	1	1	3	0	0	1	0	0	0	0	0	1	1	0	0	1	1	0	1	0	0	0	0	0	0	0	0	0	0	1	1	5	31	2	1	6	4	0	0
1		MV00310	74	4	1	1	1	0	0	1	0	0	0	0	0	1	0	0	0	0	0	0	0	0	0	0	0	0	0	0	0	0	0	1	0	5	17	1	0	5	0	0	0
0		MV00311	87	6	1	1	1	0	0	0	0	0	1	0	0	1	1	1	0	0	0	0	0	0	0	0	0			1	0	0	0	0	1	1	22	6	2	3	3	0	0
0		MV00313	70	4	0	0	3	0	0	0	0	1	0	0	0	1	1	0	0	0	0	0	0	0	0	0	0	0	0	0	0	1	2	2	1	0	36	6	3	3	2	0	1
1		MV00314	62	2	1	2	3	0	0	1	1	0	0	0	0	2	1	0	0	0	1	0	0	0	0	0	0	0	0	0	0	0	0	0	1	4	18	10	3	7	2	0	0
0		MV00315	68	3	0	1	3	0	0	1	0	0	0	0	0	1	0	0	0	0	0	0		0	0	1	0	0	0	0	1	0	0	1	0	3	22	3	1	4	1	1	0
1		MV00316	81	6	0	0	3	0	0	1	0	1	0	0	0	2	1	1	1	0	0	0	0	0	1	0	0	0	0	1	0	1	2	2	1	1	21	144	7	8	6	0	2
1		MV00317	75	5	0	1	2	0	0	0	0	0	1	0	0	1	1	0	0	1	0	0	1	0	0	0	0	0	0	1	1	1	0	1	1	6	27	4	2	8	3	1	1
1		MV00318	73	4	1	1	2	0	0	1	0	0	0	0	0	1	1	0	1	0	0	0	1	0	0	0	0	0	0	0	0	0	0	1	1	7	29	12	6	13	4	0	0
0		MV00319	73	4	0	1	2	0	0	1	0	0	0	0	0	1	1	0	0	0	0	0		0	0	0	0	0	0	0	0	0	0	1	0	1	35	6	2	3	1	0	0
1		MV00320	63	2	1	2	2	0	0	1	0	0	0	0	0	1	1	0	0	0	0	0	1	0	0	0	0	0	0	0	0	1	0	1	1	3	35	5	8	11	3	0	1
0		MV00321	62	2	0	1	3	1	0	1	0	0	0	0	0	1	1	1	0	0	1	0	0	0	0	0	0	1	0	0	1	0	0	1	1	0	29	3	1	1	3	1	0
1		MV00323	68	3	0	0	1	0	0	0	0	1	0	0	0	1	1	0	0	0	0	0	0	0	0	0	0	1	0	1	1	0	2	2	0	0	27	6	7	7	1	2	0
0		MV00324	63	2	1	0	1	0	0	1	0	0	0	0	0	1	1	1	0	0	1	0	0	0	0	0	0	1	0	0	1	0	0	0	1	0	31	4	4	4	4	1	0
0		MV00325	61	2	1	0	2	0	0	0	0	1	0	0	0	1	1	0	0	1	0	0	0	0	0	0	0	0	0	0	0	0	0	0	1	0	27	3	2	2	3	0	0
1		MV00326	59	1	1	2	1	0	0	1	1	0	0	0	0	2	1	1	0	1	0	0	0	1	0	0	0	1	0	1	0	1	0	0	1	0	30	13	8	8	7	0	1
0		MV00327	63	2	1	0	2	0	0	0	1	0	0	0	0	1	1	1	0	0	0	0	0	0	0	0	0	1	0	1	0	1	0	0	1	0	34	3	4	4	3	0	1
0		MV00328	74	4	0	1	3	0	0	1	0	0	0	0	0		1	0	0	0	0	0	0	0	0	0	0	0	0	0	0	0	0	1	0	0	32	0	1	1	1	0	0
0		MV00329	64	2	0	1	2	1	0	1	0	0	0	0	0	1	0	0	0	0	0	0		0		0	0	0	0	0	0	0		1	0	2	30	2	1	3	0	0	0
0		MV00331	63	2	1	0	1	0	0	1	0	0	0	0	0	1	1	1	0	1	0	1	0	0	0	0	0	1	0	1	1	0	0	0	1	0	30	4	4	4	5	1	0
0		MV00332	65	3	1	0	1	0	0	1	0	0	0	0	0	1	1	0	0	0	0	0	0	0	0	0	0	0	0	0	0	0	0	0	0	0	28	2	1	1	1	0	0
1		MV00333	57	1	1	0	2	0	0	0	0	1	0	0	0	1	1	1	0	0	0	0	0	0	0	0	0	1	0	1	1	1	0	0	1	0	31	2	8	8	3	1	1
1		MV00334	66	3	0	0	1	0	0	0	0	1	0	0	0	1	1	1	1	0	0	0	0	0	0	0	0	1	0	0	0	1	0	0	1	1	30	24	4	5	4	0	2
0		MV00340	58	1	1	2	2	0	0	1	0	0	0	0	0	1	1	0	0	0	1	0	0	0	0	0	0	0	0	0	0	0	0	0	1	1	23	5	1	2	2	0	0
0		MV00341	63	2	1	0	1	0	0	1	0	0	0	0	0	1	1	0	1	0	0	0	0	0	0	0	0	0	0	0	1	1	0	0	1	0	33	3	3	3	3	1	1
1		MV00342	65	3	1	1	3	1	0	0	0	0	0	0	0		1	0	1	0	0	0	0	0	0	0	0	0	0	0	0	0	0	1	1	5	34	0	3	8	2	0	0
0		MV00343	62	2	1	1	2	0	0	1	0	0	0	0	0	1	1	0	0	0	0	0	0	0	0	0	0	1	0	0	0	0	0	1	0	2	26	2	1	3	1	0	0
0		MV00344	64	2	1	0	1	0	0	1	0	0	0	0	0	1	1	1	0	0	0	0	0	0	0	0	0	0	0	1	1	0	0	0	1	0	36	6	2	2	2	1	0
1		MV00345	61	2	1	1	3	0	1	0	0	0	0	0	0	0	1	0	0	0	1	0	0	0	0	0	0	0	0	0	0	0	0	1	1	7	28	15	0	7	2	0	0
1		MV00346	60	2	0	1	3	1	0	1	0	0	0	0	0	1	1	0	0	0	0	0	0	0	0	0	0	1	0	0	0	0	0	1	0	7	28	7	0	7	1	0	0
0		MV00347	75	5	0	1	3	0	0	1	0	0	0	0	0	1	0	0	1	0	1	0	0	0	0	0	0	0	0	0	0	0	0	1	1	3	31	12	1	4	2	0	0
1		MV00349	72	4	0	1	2	0	0	0	0	1	0	0	0	1	1	1	0	0	0	0	0	0	0	0	0	0	0	0	0	1	2	1	1	0	22	12	6	6	3	0	3
0		MV00350	62	2	1	0	2	0	0	1	0	0	0	0	0	1	1	1	0	0	0	0	0	0	0	0	0	0	0	0	1	0	0	0	1	0	32	4	4	4	3	1	0
1		MV00351	66	3	1	0	1	0	0	0	1	0	0	0	0	1	1	1	1	1	0	0	0	0	0	0	0	0	0	1	1	1	0	0	1	1	34	2	9	10	7	2	4
0		MV00352	74	4	0	2	3	1	0	0	0	1	0	0	0	1	1	0	0	1	0	0	0	0	0	0	0	0	0	0	1	0	0	1	1	1	30	7	3	4	2	1	0
0		MV00353	70	4	1	2	3	0	0	1	0	1	0	0	0	2	1	0	1	0	1	0	0	0	0	0	0	0	0	0	0	0	0	0	1	0	26	2	3	3	3	0	0
0		MV00354	76	5	1	2	1	0	0	1	0	0	0	0	0	1	1	1	0	0	0	1	0	0	0	0	0	0	0	1	0	0	0	0	1	0	21	2	3	3	4	0	0
0		MV00355	64	2	1	0	3	0	0	0	0	1	0	0	0	1	1	0	0	0	0	0	0	0	0	0	0	0	0	1	0	0	0	0	0	3	31	2	1	4	1	0	0
0		MV00356	76	5	0	1	3	0	0	1	0	0	0	0	0	1	0	1	0	0	0	0	0	0	0	0	0	1	0	0	0	0	0	1	0	2	29	2	0	2	1	0	0
0		MV00357	64	2	1	1	3	0	0	0	0	1	0	0	0	1	0	0	0	0	0	0	0	0	0	0	0	0	0	0	0	0	0	1	0	3	31	2	0	3	0	0	0
0		MV00359	85	6	0	2	2	0	0	0	0	1	0	0	0	1	1	1	0	0	0	0	0	0	0	0	0	0	0	0	0	0	2	1	1	1	25	12	2	3	2	0	0
0		MV00362	55	1	1	2	1	1	1	0	0	0	0	0	0	0	1	1	0	1	0	0	0	0	0	0	0	0	0	0	0	0	0	0	1	0	26	4	3	3	4	0	0
1		MV00364	59	1	0	2	3	0	0	1	0	0	0	0	0	1	1	1	1	0	0	0	0	0	0	0	0	0	0	1	1	0	0	0	1	0	20	4	6	6	3	1	0
1		MV00366	63	2	1	2	1	0	0	1	0	0	0	0	0	1	1	0	1	0	0	0	0	0	0	0	0	1	0	1	1	1	0	0	1	0	27	4	5	5	3	1	1
0		MV00367	64	2	1	0	1	0	0	1	0	0	0	0	0	1	1	0	0	0	0	0	0	0	0	0	0	1	0	1	0	0	0	0	1	0	31	3	2	2	2	0	0
1		MV00368	72	4	1	0	2	0	0	0	0	0	0	0	0		0	1	1	0		0	0	0	0	0	0		0	0	0	0	0	0	1	4	27	0	0	5	2	0	0
0		MV00370	65	3	1	1	2	1	0	0	0	0	0	0	0		0	1	0	1	1	0	0	0	0	0	0	1	0	0	0	0	0	0	1	0	36	0	1	1	3	0	0
0		MV00371	73	4	0	1	3	0	0	1	0	0	0	0	0	1	0	1	0	0	0	0	0	0	0	0	0	0	0	0	0	0	0	1	0	3	20	3	1	4	1	0	0
1		MV00372	66	3	1	1	2	0	0	1	0	0	0	0	0	1	0	0	1	0	0	0	0	1	0	0	0	0	0	0	0	0	0	1	1	9	31	3	3	12	2	0	0
0		MV00373	58	1	1	2	2	1	0	1	0	0	0	0	0	1	0	0	0	0	0	0	0	0	0	0	0	0	0	0	0	0	1	1	0	0	22	3	1	1	0	0	0
0		MV00374	66	3	1	2	2	0	0	0	0	1	0	0	0	1	1	1	0	1	0	0	0	0	0	0	0	0	0	0	1	0	0	0	1	3	31	19	1	4	3	1	0
1		MV00375	71	4	1	1	3	0	0	0	0	0	1	0	0	1	1	1	0	0	0	0	1	1	0	0	0	1	0	0	0	1	0	1	1	5	34	12	6	11	5	0	1
0		MV00376	59	1	1	1	3	1	0	1	0	0	0	0	0	1	0	0	0	0	0	0	0	0	0	1	0	0	0	0	0	0	0	0	0	2	22	7	1	3	1	0	0
0		MV00377	70	4	1	0	2	0	0	0	0	1	0	0	0	1	0	0	1	1	0	0	0	0	0	0	0	0	0	0	0	0	0	0	1	1	35	1	0	1	2	0	0
0		MV00378	84	6	0	1	2	0	0	0	1	0	0	0	0	1	1	1	0	1	0	0	0	0	0	1	0	0	0	1	0	1	0	1	1	0	22	2	3	3	5	0	1
1		MV00379	61	2	1	1	2	0	0	1	0	0	0	0	0	1	1	1	1	1	0	0	0	0	0	0	0	0	0	0	0	0	0	1	1	2	22	3	3	5	5	0	0
0		MV00381	63	2	1	1	2	0	0	1	0	0	0	0	0		0	0	0	1	0	0	0	0	0	0	0	0	0	0	0	0	0	1	0	3	23	0	0	3	1	0	0
0		MV00382	76	5	0	1	2	0	0	1	0	1	0	0	0	2	1	0	0	0	0	0	0	0	0	0	0	1	0	0	0	0	0	0	0	2	31	3	1	3	1	0	0
0		MV00384	65	3	1	0	2	0	0	0	0	0	0	0	0		1	1	0	1	1	0	0	0	0	0	0	1	0	0	0	0	0	0	1	0	18	0	1	1	5	0	0
0		MV00385	63	2	1	1	2	0	0	0	0	0	1	0	0	1	1	0	0	0	0	0	0	0	0	0	0	0	0	0	0	0	0	1	0	2	29	1	1	3	1	0	0
0		MV00391	75	5	1	1	1	1	0	1	0	0	0	0	0	1	1	0	1	0	0	0	0	0	0	0	0	0	0	1	1	0	0	0	1	2	22	1	2	4	2	2	0
0		MV00393	57	1	1	2	2	0	0	1	0	0	0	0	0	1	0	1	0	1	0	0	0	0	0	0	0	0	0	0	0	0	0	0	1	0	25	2	2	2	2	0	0
1		MV00394	69	3	1	1	3	0	0	1	0	0	0	0	0	1	1	0	1	0	0	0		0	0	0	0	0	0	0	1	0	1	1	1	3	34	6	2	5	4	1	0
1		MV00395	72	4	0	1	3	0	0	1	0	1	0	0	0	2	1	1	1	0	1	0	0	0	0	0	1	0	0	0	0	1	2	0	1	3	26	20	8	11	6	0	1
0		MV00397	62	2	1	2	2	0	0	0	1	0	0	0	0	1	0	0	0	0	0	0	0	0	0	0	0	0	0	0	0	0	0	0	0	1	19	2	0	1	0	0	0
1		MV00398	63	2	1	2	1	1	0	0	1	0	0	0	0	1	1	1	0	1	1	0	0	0	0	0	0	0	0	1	0	0	0	0	1	1	24	8	6	7	5	0	0
0		MV00399	57	1	1	0	2	0	0	1	0	0	0	0	0	1	0	1	0	0	0	0	0	0	0	0	0	0	0	0	0	0	0	0	0	2	32	6	2	4	1	0	0
0		MV00404	62	2	1	2	2	0	0	0	0	1	0	0	0	1	1	1	0	0	1	0	1	0	0	0	0	0	0	0	0	0		1	1	0	22	2	3	3	4	0	0
0		MV00406	68	3	1	0	1	0	0	0	0	1	0	0	0	1	1	0	0	0	1	0	0	0	0	0	0	0	0	0	0	1	0	0	1	0	36	2	2	2	2	0	1
0		MV00407	83	6	0	0	2	0	0	1	0	0	0	0	0	1	1	0	0	0	0	0	0	0	0	0	0	1	0	1	0	0	0	0	0	0	29	8	2	2	1	0	0
0		MV00408	67	3	0	1	3	0	0	0	0	1	0	0	0	1	0	0	1	1	1	0	0	0	0	0	0	1			0	0		1	1	2	34	2	0	2	3	0	0
0		MV00409	67	3	1	1	3	0	0	0	0	1	0	0	0	1	1	1	0	1	0	0	1	0	0	0	0	0	0		0	0	0	1	1	2	33		1	3	4	0	0
1		MV00410	65	3	1	1	3	0	0	1	0	0	0	0	0	1	1	0	0	0	0	0	1	0	0	0	0	1	0	0	0	0		1	1	4	26	2	1	5	3	0	0
1		MV00411	75	5	0	1	3	0	0	1	0	0	0	0	0	1	1	0	0	0	0	0		0	0	0	0	0	0	0	0	1	0	1	1	3	21	2	2	5	2	0	1
0		MV00413	75	5	0	1	3	1	0	0	0	1	0	0	0	1	1	1	0	1	0	0		0	0	0	0	0	0	1	0	0	0	1	1	0	28	8	4	4	4	0	0
0		MV00414	72	4	1	1	3	1	0	1	0	0	0	0	0	1	1	0	0	1		0	1	1	0	0	0	0	0		0	0	0	1	1	1	23	14	2	3	4	0	0
0		MV00500	67	3	1	2	2	0	0	0	0	1	0	0	0	1	1	0	0	0	0	0	0	0	0	0	0	0	0	0	0	0	0	0	0	0	29	1	1	1	1	0	0
